# Supplementary material for: A stem cell population at the anorectal junction maintains homeostasis and participates in tissue regeneration
Source: Nat Commun. 2021 May 12;12:2761. doi: 10.1038/s41467-021-23034-x (PMC8115161; doi:10.1038/s41467-021-23034-x)
Supplement: Supplementary file 5 — Source Data [file 41467_2021_23034_MOESM5_ESM.zip]

Archive with 2 entries (2 files):
- Source Data.xlsx
- Description for source data file.pdf
