# Supplementary material for: A stem cell population at the anorectal junction maintains homeostasis and participates in tissue regeneration
Source: Nat Commun. 2021 May 12;12:2761. doi: 10.1038/s41467-021-23034-x (PMC8115161; doi:10.1038/s41467-021-23034-x)
Supplement: Supplementary file 5 — Source Data [file 41467_2021_23034_MOESM5_ESM.zip › Source Data.xlsx]

## Sheet: Content
File Name: Supplementary Data 1
Description: Quantification of the percentage of GFP cells in stratified and glandular tissue (related to Figure 1e)
File Name: Supplementary Data 2
Description: Data source for the quantitative PCR (related to Figure 3c)
File Name: Supplementary Data 3
Description: Full scan Western Blot (related to Figure 3d)
File Name: Supplementary Data 4
Description: Quantification of the percentage of GFP positive cells in glandular epithelium (related to Figure 5d)
File Name: Supplementary Data 5
Description: Full scan Western Blot (related to Figure 6i)
File Name: Supplementary Data 6
Description: Quantification of the percentage of Edu positive cells in TZ and anal canal area (related to Supplementary Figure 1c)
File Name: Supplementary Data 7
Description: Quantification of the Krt17 RNA expression (related to Supplementary Figure 2c)
File Name: Supplementary Data 8
Description: Quantification of Krt17, Edu and CD34 after tamoxifen injection (related to Supplementary Figure 3)
File Name: Supplementary Data 9
Description: Genes list found in cluster 1, cluster 3 and cluster 7 from single cell RNA sequencing of anorectal cells (related to Supplementary Figure 5)
File Name: Supplementary Data 10
Description: Genes list found in cluster 2, cluster 7 and cluster 8 from single cell RNA sequencing of wounded anorectal cells (related to Supplementary Figure 8)

## Sheet: SD1_Fig1e
Supplementary Data 1
Quantification of the percentage of GFP cells in stratified and glandular tissues (related to Figure 1e)
		10h post injection n=3										16h post injection n=4										24h post injection n=3										48h post injection n=3										3 weeks post injection n=2
				STRATIFIED			GLANDULAR							STRATIFIED			GLANDULAR							STRATIFIED			GLANDULAR							STRATIFIED			GLANDULAR							STRATIFIED			GLANDULAR
		Mouse 1		DAPI cells total	GFP+ cells	GFP%	DAPI cells total	GFP+ cells	GFP%			Mouse 1		DAPI cells total	GFP+ cells	GFP%	DAPI cells total	GFP+ cells	GFP%			Mouse 1		DAPI cells total	GFP+ cells	GFP%	DAPI cells total	GFP+ cells				Mouse 1		DAPI cells total	GFP+ cells	GFP%	DAPI cells total	GFP+ cells	GFP%			Mouse 1		DAPI cells total	GFP+ cells	GFP%	DAPI cells total	GFP+ cells	GFP%
			AREA 1	66	1	1.51	49	0	0				Area 1				458	0	0				AREA 1	154	45	29.22							AREA 1	122	45	36.88	60	0	0				AREA 1	67	67	100	39	0	0
			AREA 2	84	3	3.57	18	0	0				Area 2	217	26	11.98							AREA 2	63	4	6.35							AREA 2	86	47	54.65	59	0	0				AREA 2	95	80	84.21
			AREA 3	86	3	3.49	250	0	0				Area 3	293	29	9.9	367	0	0				AREA 3	120	33	27.5	90	0	0				AREA 3	85	57	67.06	65	0	0				AREA 3	143	72	50.35
			AREA 4	228	0	0	216	0	0				Area 4	236	17	7.2	232	0	0				AREA 4	110	28	25.45	142	0	0				AREA 4	98	50	51.02							AREA 4	92	10	10.87
			AREA 5	160	0	0							Area 5	343	31	9.04	409	0	0				AREA 5	127	15	11.81	54	0	0				AREA 5	108	6	5.55							AREA 5	46	46	100	46	0	0
			AREA 6	135	2	1.48	60	0	0				Area 6	299	18	6.02	114	0	0				AREA 6	84	2	2.38	108	0	0				AREA 6	120	50	41.67							AREA 6	182	177	97.25	74	0	0
			AREA 7	210	3	1.43	212	0	0				Area 7	327	19	5.8	191	0	0				AREA 7	94	37	39.36							AREA 7	70	0	0							AREA 7	160	140	87.5
			AREA 8	233	0	0							Area 8	348	18	5.17	310	0	0				AREA 8	75	1	1.33							Mean	98.4286	36.4286	36.69	61.3333	0	0				AREA 8	87	84	96.55
			AREA 9						0				Mean	294.714	22.5714	7.87286	297.286	0	0				AREA 9	134	46	34.33																	AREA 9	129	122	94.57
			AREA 10						0														AREA 10	115	24	20.87																	AREA 10	88	70	79.54
			AREA 11						0														AREA 11	95	23	24.21	66	0	0					STRATIFIED			GLANDULAR						AREA 11	73	63	86.3
			AREA 12						0					STRATIFIED			GLANDULAR						Mean	106.455	23.4545	20.2555	92	0	0			Mouse 2		DAPI cells total	GFP+ cells	GFP%	DAPI cells total	GFP+ cells	GFP%				Mean	105.636	84.6364	80.6491	53	0	0
			Mean	150.25	1.5	1.435	134.167	0	0			Mouse 2		DAPI cells total	GFP+ cells	GFP%	DAPI cells total	GFP+ cells	GFP%														AREA 1	81	1	1.23
													Area 1	209	48	22.97	220	0	0														AREA 2	30	21	70	103	0	0
													Area 2	221	52	23.53	228	0	0					STRATIFIED			GLANDULAR						AREA 3	78	0	0							3 weeks post injection	STRATIFIED			GLANDULAR
				STRATIFIED			GLANDULAR						Area 3	367	48	13.08	260	0	0			Mouse 2		DAPI cells total	GFP+ cells	GFP%	DAPI cells total	GFP+ cells					AREA 4	46	30	65.22	89	0	0			Mouse 2		DAPI cells total	GFP+ cells	GFP%	DAPI cells total	GFP+ cells	GFP%
		Mouse 2		DAPI cells total	GFP+ cells	GFP%	DAPI cells total	GFP+ cells	GFP%				Area 4	359	58	16.15	328	0	0				AREA 1	265	33	12.45	285	0	0				AREA 5	96	47	48.96							AREA 1	158	135	85.44	255	0	0
			AREA 1	216	25	11.57	161	0	0				Area 5	427	58	13.65	215	0	0				AREA 2	259	36	13.9	191	0	0				AREA 6	100	5	5							AREA 2	151	142	94.04	274	0	0
			AREA 2	250	25	10	231	0	0				Area 6	238	37	15.55	100	0	0				AREA 3	404	101	25	267	0	0				AREA 7	149	69	46.31							AREA 3	183	164	89.62	229	0	0
			AREA 3	211	23	10.9	204	0	0				Area 7	199	41	20.6	169	0	0				AREA 4	371	89	23.92	186	0	0				AREA 8	62	0	0							AREA 4	178	161	90.44	167	0	0
			AREA 4	263	14	5.3	375	0	0				Area 8	228	22	9.65	630	0	0				AREA 5	411	64	15.57	216	0	0				AREA 9	24	20	83.3	47	0	0				AREA 5	172	151	87.8	344	0	0
			AREA 5	261	22	8.43	391	0	0				Mean	281	45.5	16.8975	268.75	0	0				AREA 6	222	48	21.62	110	0	0				AREA 10	59	20	33.9							AREA 6	233	189	81.11	338	0	0
			AREA 6	379	25	6.6	219	0	0														AREA 7	314	62	19.7	243	0	0				Mean	72.5	21.3	35.392	79.6667	0	0				AREA 7	274	208	75.91	274	0	0
			AREA 7	327	23	7.03	220	0	0														AREA 8	205	59	28.78	179	0	0														AREA 8	180	132	73.33	437	0	0
			AREA 8	306	15	4.9	425	0	0					STRATIFIED			GLANDULAR						AREA 9	405	50	12.3	320	0	0														Mean	191.125	160.25	84.7113	289.75	0	0
			Mean	276.625	21.5	8.09125	278.25	0	0			Mouse 3		DAPI cells total	GFP+ cells	GFP%	DAPI cells total	GFP+ cells	GFP%				AREA 10	228	22	9.65	229	0	0					STRATIFIED			GLANDULAR
													AREA 1	118	26	22.3	50	0	0				Mean	308.4	56.4	18.289	222.6	0	0			Mouse 3		DAPI cells total	GFP+ cells	GFP%	DAPI cells total	GFP+ cells	GFP%
													AREA 2	110	14	12.73	59	0	0														AREA 1	658	143	21.73	252	0	0
													AREA 3	142	40	28.17																	AREA 2	289	115	39.8	254	0	0
		Mouse 3		STRATIFIED			GLANDULAR						AREA 4	76	11	14.47	70	0	0					STRATIFIED			GLANDULAR						AREA 3	342	223	65.2	205	0	0
				DAPI cells total	GFP+ cells	GFP%	DAPI cells total	GFP+ cells	GFP%				AREA 5	113	15	13.27						Mouse 3		DAPI cells total	GFP+ cells	GFP%	DAPI cells total	GFP+ cells					AREA 4	452	220	48.67	343	0	0
			AREA 1	162	22	13.58	212	0	0				AREA 6	108	0	0							AREA 1	103	49	47.57	84	0	0				AREA 5	354	206	57.86	693	0	0
			AREA 2	226	23	10.18	390	0	0				AREA 7	82	0	0							AREA 2	91	13	14.29	85	0	0				AREA 6	275	163	59.27	132	0	0
			AREA 3	242	30	12.4	387	0	0				AREA 8	67	23	34.33							AREA 3	82	27	32.93	60	0	0				AREA 7	289	153	52.94	388	0	0
			AREA 4	363	30	8.26	268	0	0				AREA 9	115	4	3.48							AREA 4	110	32	29.1	10	0	0				AREA 8	214	173	80	324	0	0
			AREA 5	223	26	11.66	331	0	0				AREA 10	73	0	0							AREA 5	172	26	15.12							Mean	359.125	174.5	53.1837	323.875	0	0
			AREA 6	290	30	10.34	315	0	0				Mean	100.4	13.3	12.875	59.6667	0	0				AREA 6	153	3	1.96
			AREA 7	316	37	11.7	258	0	0														AREA 7	138	0	0
			AREA 8	358	26	7.26	395	0	0														AREA 8	145	37	25.52	27	0	0
			Mean	272.5	28	10.6725	319.5	0	0			Mouse 4		STRATIFIED			GLANDULAR						AREA 9	90	2	2.22
														DAPI cells total	GFP+ cells	GFP%	DAPI cells total	GFP+ cells	GFP%				AREA 10	110	0	0
													AREA 1	128	128		52	0	0				Mean	119.4	18.9	16.871	53.2	0	0
													AREA 2	139	14	10.1	53	0	0
													AREA 3	152	13	8.55	82	0	0
													AREA 4	162	20	12.34
													AREA 5	133	12	9.02	60	0	0
													AREA 6	211	4	1.9
													AREA 7	141	4	2.84
													AREA 8	119	4	3.36
													AREA 9	166	7	4.22
													Mean	150.111	22.8889	6.54125	61.75	0	0

## Sheet: SD2_Fig.3c
Supplementary Data 2
Data source for the quantitative PCR (related to Figure 3c)
#1	qPCR from organoid P1
		GAPDH	Keratin5	Keratin17	Keratin8	Muc4
	Anal Canal	21.4	19.73	19.52	30.07	29.73
	TZ anal	20.2	19.42	19.22	28.42	28.98
	Rectum	19.86	30.89	26.47	18.49	32.29
			K5	K17	K8	Muc4
		Anal Canal	2.2974	2.2974	2.2974	2.2974
		TZ	1.23971	1.23114	0.926588	1.72907
		Rectum	0.000345267	0.00638986	2418.67	4.65893
			K5	K17	Muc4
		Anal Canal	1	1	1
		TZ	0.539614	0.535887	1.36604
		Rectum	0.000150286	0.00278135	2.02792
#2 qPCR 31/01/20
		GAPDH	Keratin5	Keratin17	Keratin8
	Anal Canal	21.6	21.93	19.64	30.13
	TZ anal	20.62	20.6	18.95	27.87
	Rectum	19.3	32.7	26.4	18.85
			K5	K17	K8
		Anal Canal	1.97247	1.97247	1.97247
		TZ	2.51403	1.61328	4.78991
		Rectum	0.000229376	0.00369554	995.999
#3 qPCR 06/02/20
		GAPDH	Keratin5	Keratin17	Keratin8
	Anal Canal	19.75	19.86	19.29	30.06
	TZ anal	19.24	19.84	18.94	28.74
	Rectum	17.38	29.71	27.07	19.44
			K5	K17	K8
		Anal Canal	1.42405	1.42405	1.42405
		TZ	1.01396	1.27456	2.49666
		Rectum	0.000298496	0.00125335	433.534
BILAN n=3
		GAPDH	Keratin5	Keratin17	Keratin8
	Anal Canal	20.9167	20.5067	19.4833	30.0867
	TZ anal	20.02	19.9533	19.0367	28.3433
	Rectum	18.8467	31.1	26.6467	18.9267
			K5	K17	K8
		Anal Canal	1.86176	1.86176	1.86176
		TZ	1.46747	1.36289	3.34808
		Rectum	0.000286999	0.00309324	1014.58
	two-tailed, unpaired student’s t-test;
				K5									K5	K17	K8
	3 exp							Mean	SD			Anal Canal	1	1	1
				Anal Canal	1	1	1	1	0			TZ	0.83	0.74	1.63
				TZ	0.53	0.71	1.27	0.836667	0.385919			Rectum	0.0001587	0.0012	620.67
				Rectum	0.0001163	0.0002096	0.0001503	0.000158733	4.72183e-05
				K17								SD TZ	K5	K17	K8
								Mean	SD				0.38	0.19	0.85
				Anal Canal	1	1	1	1	0
				TZ	0.89	0.82	0.53	0.746667	0.190875			SD rectum	K5	K17	K8
				Rectum	0.0008	0.001	0.002	0.00126667	0.00064291				4.7e-05	0.0006429	387.33
				K8
								Mean	SD
				Anal Canal	1	1	1	1	0
				TZ	1.75	2.42	0.73	1.63333	0.851019
				Rectum	304.43	504.9	1052.7	620.677	387.337			t-test TZ rectum K8
												0.0504259

## Sheet: SD3_Full scan Western Blot
Supplementary Data 3
Full scan Western Blot (related to Figure 3d)

## Sheet: SD4_Fig.5d
Supplementary Data 4
Quantification of the percentage of GFP positive cells in glandular epithelium (related to Figure 5d)
	4 weeks post EDTA WOUND		GLANDULAR					2 weeks post EDTA WOUND		GLANDULAR					1 week post EDTA WOUND		GLANDULAR
			DAPI cells total	GFP+ cells	GFP%					DAPI cells total	GFP+ cells	GFP%					DAPI cells total	GFP+ cells	GFP%
		Area 1	699	44	6				AREA 1	243	2	0.82				AREA 1	299	11	3.68
		Area 2	894	77	8.6				AREA 2	448	31	6.92				AREA 2	351	2	0.57
		Area 3	807	91	11.28				AREA 3	629	24	3.81				AREA 3	378	20	5.29
		Area 4	775	62	8				AREA 4	527	15	2.85				AREA 4	601	4	0.66
		Area 5	640	39	6.1				AREA 5	1366	16	1.17				AREA 5	510	9	1.76
		Area 6	989	125	12.64				AREA 6	472	3	0.63				AREA 6	280	6	2.14
		Area 7	540	86	15.92				AREA 7	262	26	9.92				AREA 7	353	19	5.38
		Area 8	397	60	15.11				AREA 8	144	4	2.78				AREA 8	455	28	6.15
		Area 9	817	47	5.75				AREA 9	239	4	1.67				AREA 9	146	11	7.53
		Area 10	898	93	10.36				Mean	481.111	13.8889	3.39667				AREA 10	313	43	13.73
		Mean	745.6	72.4	9.976											Mean	368.6	15.3	4.689

## Sheet: SD5_Full scan Western Blot
Supplementary Data 5
Full scan Western Blot (related to Figure 6i)

## Sheet: SD6_Fig.S1c
Supplementary Data 6
Quantification of the percentage of Edu positive cells in TZ and anal canal area (related to Supplementary Figure 1c)
Mouse 1		ANAL TZ			ANAL CANAL
		Dapi cells total	EdU+ total	EdU %	Dapi cells total	EdU+ total	EdU %
	Area 1	157	15	9.55	31	3	9.68
	Area 2	106	14	13.2	120	7	5.83
	Area 3	197	30	15.2	104	5	4.81
	Area 4	70	8	11.4	178	9	5.06
	Area 5	133	13	9.77	166	9	5.42
	Area 6	215	18	8.37	192	7	3.64
	Area 7	174	14	8.04	247	8	3.24
	Area 8	162	20	12.34	178	7	3.93
	Area 9	187	23	12.29	146	4	2.74
	Area 10	198	24	12.12
	Area 11	202	0	0	222	4	1.8
Mouse 2		ANAL TZ			ANAL CANAL
		Dapi cells total	EdU+ total	EdU %	Dapi cells total	EdU+ total	EdU %
	Area 1	304	13	4.27	85	3	3.53
	Area 2	255	11	4.31	95	0	0
	Area 3	325	20	6.15	85	4	4.7
	Area 4	268	20	7.46	45	1	2.22
	Area 5	226	36	15.93	59	2	3.39
	Area 6	162	20	12.34	117	3	2.56
	Area 7	164	4	2.44	175	6	3.43
	Area 8	86	2	2.32	218	7	3.21
	Area 9	54	2	3.7	254	11	4.33
	Area 10				278	16	5.75
	Area 11				151	4	2.64
	Area 12				138	3	2.17
Mouse 3		ANAL TZ			ANAL CANAL
		Dapi cells total	EdU+ total	EdU %	Dapi cells total	EdU+ total	EdU %
	Area 1	80	25	31.25	86	17	19.77
	Area 2	84	23	27.28	101	25	24.75
	Area 3	126	22	17.46	59	8	13.56
	Area 4	128	26	20.31	60	7	11.67
	Area 5	247	45	18.22	220	45	20.45
	Area11	98	23	23.47	168	23	13.69
	Area 12	111	44	39.64	216	35	16.2
	Area 13	224	107	47.77	249	53	21.28
	Area 14	239	28	11.71	297	58	19.53
	Area 15	212	21	9.9	174	8	4.6
	Area 18	240	19	7.92	175	10	5.71
Mouse 4		ANAL TZ			ANAL CANAL
		Dapi cells total	EdU+ total	EdU %	Dapi cells total	EdU+ total	EdU %
	Area 1	164	31	18.9	115	6	5.22
	Area 2	252	46	18.25	109	5	4.59
	Area 3	248	45	18.14	79	8	10.13
	Area 4	327	52	15.9	100	2	2
	Area 5	151	18	11.92	234	22	9.4
	Area 6	92	20	21.74	165	10	6.06
	Area 7	209	21	10.05	193	15	7.77
	Area 8	237	23	9.7	241	13	5.4
	Area 9	127	12	9.45	321	13	4.05
	Area 10	143	16	11.19	110	10	9.09
	Area 11	185	13	7.03	103	6	5.82
Mouse 5		ANAL TZ			ANAL CANAL
		Dapi cells total	EdU+ total	EdU %	Dapi cells total	EdU+ total	EdU %
	Area 1	195	25	12.82	188	11	5.85
	Area 2	292	34	11.64	200	20	10
	Area 3	223	17	7.62	189	15	7.93
	Area 4	274	33	12.4	164	12	7.32
	Area 5	218	32	14.68	285	18	6.31
	Area 6	174	23	13.22	261	18	6.9
	Area 7	255	31	12.16	297	24	8.08
	Area 8	292	35	8.56	252	21	8.3
	Area 9	217	23	10.6	275	23	8.36
	Area 10	178	21	11.8	208	12	5.77
	Area 11	209	18	8.61	105	6	5.71
	Area 12	250	33	13.2

## Sheet: SD7_Fig.S2c
Supplementary Data 7
Quantification of the Krt17 RNA expression (related to Supplementary Figure 2c)
	No TAM unwound =3								2d TAM unwound =3								No TAM wound =3
	Mouse 1								Mouse 1								Mouse 1
			TZ	AC	rectum						TZ	AC	rectum						TZ	AC	rectum
		AREA 1	0.0779123	0	0					AREA 1	0.296867	0	0					AREA 1	0.921989	0	2.65741e-05
		AREA 2	0.0720763	0	0					AREA 2	0.19551	0	0					AREA 2	1.87087	0	0
		AREA 3	1.1966	0.00247749	0.000119691					AREA 3	0.377591	0.000523224	0.000273761					AREA 3	0.0165194	0	0
		AREA 4	1.11259	0.000243838	0					AREA 4	0.724556	0	0					AREA 4	2.23663	0	0
		AREA 5	3.45329	0.0288672	6.34609e-05					AREA 5	1.46358	0	0					AREA 5	2.76639	0	0
		AREA 6	0.132719	0	0					AREA 6	1.63367	0	0.00048104					AREA 6	0.155764	0	0
		AREA 7	1.67078	2.08809e-05	0					AREA 7	0.0262617	0	0					AREA 7	0.0318367	0	0
		AREA 8	0.284033	0.00155811	0					AREA 8	3.28196	0	0					AREA 8	0	0	0
		Mean	1	0.00414594	2.2894e-05					Mean	1	6.5403e-05	9.43501e-05					Mean	1	0	3.32176e-06
	Mouse 2								Mouse 2								Mouse 2
			TZ	AC	rectum						TZ	AC	rectum						TZ	AC	rectum
		AREA 1	0.391926	0	0					AREA 1	1.73325	2.67542e-05	1.2021e-05					AREA 1	1.67566	0	0
		AREA 2	0.168312	0	0					AREA 2	0.446118	0	1.0318e-05					AREA 2	0.00124371	0.00109238	9.71755e-05
		AREA 3	1.88936	0	0					AREA 3	0.681795	0	0					AREA 3	0.00203608	0	0
		AREA 4	1.81391	0	0					AREA 4	0.689735	0.00519761	0.000923237					AREA 4	5.47033	0	0
		AREA 5	1.60408	0	0					AREA 5	0.610076	1.26694e-05	0					AREA 5	0.673898	0	0
		AREA 6	0.132408	0	0					AREA 6	2.8704	0.000341168	0					AREA 6	0.00207068	8.56914e-05	0
		Mean	1	0	0					AREA 7	0.202131	0	0					AREA 7	0.174765	0	0
										AREA 8	0.766493	0	0					AREA 8	0	0	0
										Mean	1	0.000697276	0.000118197					Mean	1	0.000147259	1.21469e-05
	Mouse 3
			TZ	AC	rectum				Mouse 3								Mouse 3
		AREA 1	0.829522	0.0219273	0						TZ	AC	rectum						TZ	AC	rectum
		AREA 2	0.437507	0.0264153	0.00289261					AREA 1	1.80513	0	0					AREA 1	0.000282302	1.69294e-05	0
		AREA 3	0.72703	0.0840016	0.00230387					AREA 2	1.56411	0	0.00395828					AREA 2	1.00803	0.000283276	0.000107363
		AREA 4	2.54442	0.0372584	0.0103297					AREA 3	1.48716	0	0					AREA 3	1.24502	7.0765e-05	5.56576e-05
		AREA 5	1.25163	0.0239901	0.00274643					AREA 4	0.933172	0	9.90039e-05					AREA 4	1.39021	0.000111318	8.34088e-05
		AREA 6	0.209893	0.00244515	0.174458					AREA 5	1.3341	0	4.11427e-06					AREA 5	0.288511	0	5.59386e-05
		Mean	1	0.032673	0.0321218					AREA 6	0.308873	0	2.44934e-05					AREA 6	0.132366	7.94622e-06	0
										AREA 7	0.329401	0.0194291	1.47161e-05					AREA 7	3.84177	4.57187e-05	8.0452e-07
										AREA 8	0.23806	0.000162942	9.10947e-05					AREA 8	0.093806	2.74781e-05	1.17078e-05
										Mean	1	0.00244901	0.000523963					Mean	1	7.0429e-05	3.936e-05

## Sheet: SD8_Fig.S3_Krt17prot
Supplementary Data 8
Quantification of Krt17, Edu and CD34 after tamoxifen injection (related to Supplementary Figure 3)
Quantification Krt17 protein expression (Supplementary Figure 3a)
No TAM UNWOUND n=3						2dTAM UNWOUND n=3						no TAM 48h post EDTA WOUND n=3
Mouse 1		ANAL TZ	ANAL CANAL	RECTUM		Mouse 1		ANAL TZ	ANAL CANAL	RECTUM		Mouse 1		ANAL TZ	ANAL CANAL	RECTUM
		IntDen	IntDen	IntDen				IntDen	IntDen	IntDen				IntDen	IntDen	IntDen
	Area 1	162354	0	0			Area 1	338625	12817.4	976.567			Area 1	205689	1464.85	122.071
	Area 2	492434	1708.99	1586.92			Area 2	555178	6835.97	732.425			Area 2	130005	2075.2	122.071
	Area 3	754642	4882.84	1220.71			Area 3	605105	3906.27				Area 3	264161	6958.04	732.425
	Area 4	283082	2685.56	2685.56			Area 4	552859	1342.78	488.283			Area 4	349245	2929.7	122.071
	Area 5	549441	12573.3	1953.13			Area 5	573001	13549.9	976.567			Area 5	47851.8	1708.99	0
	Area 6	595950	12207.1	2929.7			Area 6	961186	9155.32	1464.85			Area 6	416262	26001.1	5615.26
	Area 7	861820	8911.18	976.567			Area 7	996464	15136.8	366.213			Area 7	188355	4882.83	122.071
	Area 8	966191	10742.2	2929.7			Area 8	394167	7202.18	732.425			Area 8	296510	3784.2	2197.28
	Area 9	541506	8422.89	1220.71			Area 9	227296	3051.77	122.071			Mean	237260	6225.61	1129.16
	Area 10			1342.78			Area 10			3051.77
	Area 11			1220.71			Area 11			1220.71
	Area 12			1586.92			Area 12			976.567		Mouse 2		ANAL TZ	ANAL CANAL	RECTUM
	Area 13			2197.28			Area 13			610.355				IntDen	IntDen	IntDen
	Area 14			1098.64			Area 14			3051.77			Area 1	1.01233e+06	444216	2929.7
		578602	6903.79	1639.24			Area 15			2929.7			Area 2	1.26221e+06	128907	2319.35
							Area 16			1464.85			Area 3	1.4452e+06	64209.3
							Mean	578209	8110.93	1277.68			Area 4	1.12623e+06	119752	2197.28
		ANAL TZ	ANAL CANAL	RECTUM									Area 5	898442	130005	1708.99
Mouse 2		IntDen	IntDen	IntDen									Area 6			976.567
	Area 1	161988	3051.77	366.213		Mouse 2		ANAL TZ	ANAL CANAL	RECTUM			Area 7	793583	295656	2441.42
	Area 2	461062	2441.42	854.496				IntDen	IntDen	IntDen			Area 8	229982	18432.7	610.354
	Area 3	493655	1953.13	732.425			Area 1	883305	8789.1	732.425			Mean	966854	171597	1883.38
	Area 4	1.45753e+06	1586.92	610.354			Area 2	125123	488.284	0
	Area 5	544314	9399.46	854.496			Area 3	940190	5371.12	2563.49
	Area 6	371462	2929.7	1098.64			Area 4	800663	1586.92	610.355		Mouse 3		ANAL TZ	ANAL CANAL	RECTUM
	Area 7	552615	2319.35	366.213			Area 5	432253	6713.9	1220.71				IntDen	IntDen	IntDen
	Area 8	1.45118e+06	3906.27	1098.64			Area 6	78735.7	6835.97	1220.71			Area 1	1.08899e+06	1220.71	1464.85
	Area 9			610.354			Area 7	555422	366.213	1708.99			Area 2	645267	3906.27	854.496
	Area 10			5126.98			Area 8	816654	7202.18	1708.99			Area 3	363039	5615.26	122.071
	Area 11			4394.55			Area 9			1220.71			Area 4			0
	Area 12			854.496			Area 10			1953.13			Area 5	655032	7812.53	976.567
	Mean	686725	3448.5	1413.99			Mean	579043	4669.21	1293.95			Area 6			610.354
													Area 7	328737	488.283	122.071
													Area 8	270997	18554.8	2929.7
		ANAL TZ	ANAL CANAL	RECTUM		Mouse 3		ANAL TZ	ANAL CANAL	RECTUM			Area 9	885380	5004.9	854.496
Mouse 3		IntDen	IntDen	IntDen				IntDen	IntDen	IntDen			Area 10	571536	1342.78	1831.06
	Area 1	307496	2197.28	488.284			Area 1	1.13025e+06	25879	3540.05			Mean	601123	5493.19	976.567
	Area 2	427492	6835.97	610.354			Area 2	730472	12573.3	5126.98
	Area 3	352785	5126.98	244.142			Area 3	1.25635e+06	18066.5	1098.64
	Area 4	734745	13794	8789.1			Area 4	1.16089e+06	9155.32	610.354
	Area 5	582278	8911.17	5126.98			Area 5	1.05433e+06	32348.8	366.213
	Area 6	404787	7202.18	488.283			Area 6	927739	12573.3	732.425
	Area 7	408449	5737.33				Area 7	872440	6958.04
	Area 8	259156	6469.76	4028.34			Area 8	722537	1831.06
	Area 9			2319.35			Area 9			976.567
	Area 10			1098.64			Area 10			1342.78
	Area 11			366.213			Area 11			732.425
	Area 12			122.071			Area 12			2075.2
	Area 13			976.567			Area 13			244.142
	Area 14			122.071			Area 14			2319.35
	Area 15			4028.34			Area 15			3295.91
	Area 16			732.425			Area 16			366.213
	Area 17			732.425			Mean	981877	14923.2	1630.52
	Mean	434649	7034.33	1892.1
	Threshold	16
		255
		Default	Red
		Dark background
Quantification of EdU in Krt17+ cells (Supplementary Figure 3b)
No TAM UNWOUND n=3															2dTAM UNWOUND n=3																No TAM WOUND n=3
Mouse 1		ANAL TZ			ANAL CANAL			RECTUM							Mouse 1		ANAL TZ			ANAL CANAL			RECTUM								Mouse 1		ANAL TZ			ANAL CANAL			RECTUM
		Dapi cells total	EdU+ total	%	Dapi cells total	EdU+ total	%			Dapi cells total in one crypt	EdU+ /crypt	%					Dapi cells total	EdU+ total	%	Dapi cells total	EdU+ total	%			Dapi cells total in one crypt	EdU+ /crypt	%						Dapi cells total	EdU+ total	%	Dapi cells total	EdU+ total	%			Dapi cells total in one crypt	EdU+ /crypt	%
	Area 1	245	21	8.571				Area 1	crypt1	53	4	7.547				Area 1	303	26	8.581	238	18	7.563	Area 1	crypt1	46	2	4.348					Area 1	107	8	7.477	506	61	12.055	Area 1	crypt1	69	34	49.275
	Area 2	399	44	11.027	272	15	5.51		crypt2	59	6	10.169				Area 2	324	38	11.728					crypt2	56	7	12.5					Area 2	216	33	15.278	449	67	14.922		crypt2	93	25	26.882
	Area 3	105	16	15.238	328	34	10.366	Area 2	crypt1	68	10	14.706				Area 3	213	21	9.859	211	16	7.583	Area 2	crypt1	51	5	9.804					Area 3	182	26	14.286	321	25	7.788	Area 2	crypt1	54	20	37.037
	Area 4	158	17	10.759	112	11	9.821		crypt2	69	7	10.145				Area 4	448	61	13.616	401	26	6.484		crypt2	47	6	12.766					Area 4	200	13	6.5	332	48	14.458		crypt2	81	34	41.975
	Area 5	181	18	9.945	103	7	6.796	Area 3	crypt1	53	10	18.868				Area 5	439	57	12.984	368	30	8.152	Area 3	crypt1	52	8	18.605					Area 5	207	23	11.11	393	67	17.048	Area 3	crypt1	44	19	43.182
	Area 6	119	16	13.445	335	16	4.776		crypt2	74	11	14.865				Area 6	184	16	8.696	175	8	4.571		crypt2	49	9	18.367					Area 6	285	34	11.93	350	45	12.857		crypt2	44	15	34.091
	Area 7	242	20	8.264	313	10	3.195	Area 4	crypt1	61	9	14.754				Area 7				150	12	8	Area 4	crypt1	53	3	5.66					Area 7	174	27	15.517	536	56	10.448	Area 4	crypt1	63	8	12.698
	Area 8	176	13	7.386	324	15	4.629		crypt2	65	3	4.615				Area 8	567	69	12.169	242	17	9.9		crypt2	46	4	8.696					Area 8	134	14	10.448	267	34	12.734		crypt2	67	3	4.477
	Area 9				295	15	5.085	Area 5	crypt1	52	3	5.769				Area 9	262	41	15.649	351	17	7.025	Area 5	crypt1	117	15	12.82					Mean %	188.125	22.25	11.5682	394.25	50.375	12.7887	Area 5	crypt1	77	4	5.195
	Mean %	203.125	20.625	10.5794	260.25	15.375	6.27225		crypt2	47	5	10.638				Mean %	342.5	41.125	11.6602	267	18	7.40975		crypt2	54	11	20.37													crypt2	57	10	17.544
								Area 6	crypt1	81	3	3.704											Area 6	crypt1	73	16	21.918												Area 6	crypt1	76	14	18.421
									crypt2	51	6	11.765												crypt2	72	7	9.722													crypt2	82	32	39.024
								Area 7	crypt1	39	5	12.82											Area 7	crypt1	88	19	21.591												Area 7	crypt1	76	33	43.421
									crypt2	46	3	6.522												crypt2	95	20	21.053													crypt2	63	21	33.333
								Area 8	crypt1	62	7	11.29											Area 8	crypt1	71	6	8.451												Area 8	crypt1	90	15	16.667
									crypt2	39	6	15.385												crypt2	68	8	11.765													crypt2	83	14	16.867
								Mean		57.4375	6.125	10.8476											Mean		64.875	9.125	13.6523												Mean		69.9375	18.8125	27.5056
Mouse 2		ANAL TZ			ANAL CANAL			RECTUM							Mouse 2		ANAL TZ			ANAL CANAL			RECTUM								Mouse 2		ANAL TZ			ANAL CANAL			RECTUM
		Dapi cells total	EdU+ total	%	Dapi cells total	EdU+ total	%			Dapi cells total in one crypt	EdU+ /crypt	%					Dapi cells total	EdU+ total	%	Dapi cells total	EdU+ total	%			Dapi cells total in one crypt	EdU+ /crypt	%						Dapi cells total	EdU+ total	%	Dapi cells total	EdU+ total	%			Dapi cells total in one crypt	EdU+ /crypt	%
	Area 1	187	26	13.904	513	19	3.704	Area 1	crypt1	64	11	17.187				Area 1	439	46	10.478				Area 1	crypt1	56	2	3.571					Area 1	354	35	9.887	368	31	8.424	Area 1	crypt1	64	7	10.937
	Area 2	146	13	8.904	604	31	5.132		crypt2	70	17	24.286				Area 2	305	39	12.787					crypt2	61	9	14.754					Area 2	487	37	7.597	572	35	6.119		crypt2	47	10	21.276
	Area 3	214	23	10.748	392	23	5.867	Area 2	crypt1	64	2	3.125				Area 3	207	26	12.56	439	24	5.467	Area 2	crypt1	48	9	18.75					Area 3	399	60	15.038	454	31	6.828	Area 2	crypt1	85	15	17.647
	Area 4	157	17	10.828	576	21	3.646		crypt2	46	1	2.174				Area 4	223	37	16.592	290	24	8.276		crypt2	43	3	9.977					Area 4	429	35	8.158	626	52	8.307		crypt2	91	12	13.187
	Area 5	246	20	8.13	400	16	4	Area 3	crypt1	56	1	1.786				Area 5	256	54	21.094	205	12	5.854	Area 3	crypt1	72	6	8.33					Area 5	388	50	12.886	583	39	6.689	Area 3	crypt1	66	6	9.091
	Area 6	179	25	13.966	554	28	5.054		crypt2	45	9	20				Area 6	305	21	6.885	248	16	6.452		crypt2	65	6	9.231					Area 6	205	14	6.829	530	22	4.151		crypt2	78	9	11.538
	Area 7	110	18	16.364	555	29	5.225	Area 4	crypt1	48	7	14.583				Area 7	210	29	13.809	222	23	10.363	Area 4	crypt1	76	4	5.263					Area 7	458	23	5.022	501	29	5.788	Area 4	crypt1	101	17	16.832
	Area 8	104	13	12.5	734	35	4.768		crypt2	62	3	4.839				Area 8				349	20	5.731		crypt2	55	6	10.909					Area 8	133	10	7.519	610	51	8.361		crypt2	138	29	21.014
	Mean %	167.875	19.375	11.918	541	25.25	4.6745	Area 5	crypt1	61	13	21.311				Area 9	384	57	14.844				Area 5	crypt1	53	7	13.207					Mean %	356.625	33	9.117	530.5	36.25	6.83338	Area 5	crypt1	104	13	12.5
									crypt2	92	10	10.866				Area 10	248	39	15.726	399	25	6.266		crypt2	61	5	8.197													crypt2	88	20	22.727
								Area 6	crypt1	77	10	12.987				Mean %	286.333	38.6667	13.8639	307.429	20.5714	6.91557	Area 6	crypt1	88	11	12.5												Area 6	crypt1	64	8	12.5
									crypt2	69	13	18.84												crypt2	69	6	8.696													crypt2	71	8	11.268
								Area 7	crypt1	87	6	6.896											Area 7	crypt1	41	9	21.951												Area 7	crypt1	86	20	23.256
									crypt2	69	10	14.493												crypt2	43	3	6.977													crypt2	55	10	18.182
								Area 8	crypt1	93	14	15.054											Area 8	crypt1	34	8	23.529												Area 8	crypt1	73	7	9.589
									crypt2	76	15	19.737												crypt2	51	4	7.843													crypt2	82	8	9.756
								Mean		67.4375	8.875	13.0102											Mean		57.25	6.125	11.4803												Mean		80.8125	12.4375	15.0812
Mouse 3		ANAL TZ			ANAL CANAL			RECTUM							Mouse 3		ANAL TZ			ANAL CANAL			RECTUM								Mouse 3		ANAL TZ			ANAL CANAL			RECTUM
		Dapi cells total	EdU+ total	%	Dapi cells total	EdU+ total	%			Dapi cells total in one crypt	EdU+ /crypt	%					Dapi cells total	EdU+ total	%	Dapi cells total	EdU+ total	%			Dapi cells total in one crypt	EdU+ /crypt	%						Dapi cells total	EdU+ total	%	Dapi cells total	EdU+ total	%			Dapi cells total in one crypt	EdU+ /crypt	%
	Area 1	212	23	10.849	366	20	5.464	Area 1	crypt1	73	11	15.068				Area 1	271	24	8.856	278	18	6.475	Area 1	crypt1	81	11	13.58					Area 1	234	33	14.102	502	35	6.972	Area 1	crypt1	70	18	25.714
	Area 2	203	23	11.33	386	24	6.218		crypt2	65	7	10.769				Area 2	310	28	9.032	267	18	6.741		crypt2	81	3	3.704					Area 2	304	28	9.21	535	36	6.729		crypt2	79	29	36.709
	Area 3	170	16	9.412	236	7	2.966	Area 2	crypt1	69	15	21.739				Area 3	492	42	8.536	201	9	4.477	Area 2	crypt1	74	15	20.27					Area 3	296	31	10.473	456	29	6.36	Area 2	crypt1	91	4	4.396
	Area 4	394	51	12.944	342	21	6.14		crypt2	78	9	11.538				Area 4	321	23	7.165	211	11	5.213		crypt2	48	2	4.1667					Area 4	341	27	7.918	555	32	5.766		crypt2	105	5	4.762
	Area 5	175	15	8.571	248	7	2.822	Area 3	crypt1	82	4	4.878				Area 5	158	25	15.823	123	5	4.065	Area 3	crypt1	70	14	20					Area 5	210	23	10.952	476	51	10.714	Area 3	crypt1	78	21	26.923
	Area 6	318	24	7.547	268	14	5.224		crypt2	78	8	10.256				Area 6	224	21	9.375					crypt2	63	9	14.28					Area 6	277	27	9.747	507	32	6.312		crypt2	70	8	11.428
	Area 7	137	21	15.328	403	21	5.211	Area 4	crypt1	64	10	15.625				Area 7	244	13	5.328	300	16	5.333	Area 4	crypt1	121	13	10.744					Area 7	172	26	15.116	239	13	5.439	Area 4	crypt1	78	13	16.667
	Area 8	177	33	18.644	243	14	5.761		crypt2	70	6	8.571				Area 8	222	16	7.207	329	18	5.471		crypt2	59	12	20.339					Area 8	132	15	11.364	353	38	10.765		crypt2	66	8	12.12
	Area 9	151	14	9.271	297	15	5.05	Area 5	crypt1	62	4	6.452				Area 9				288	13	4.519	Area 5	crypt1	63	3	4.762					Area 9	112	24	21.486	390	27	6.923	Area 5	crypt1	106	16	15.094
	Area 10	222	31	13.964	241	18	7.469		crypt2	36	9	25				Mean %	280.25	24	8.91525	249.625	13.5	5.28675		crypt2	51	5	9.804					Mean %	230.889	26	12.2631	445.889	32.5556	7.33111		crypt2	92	12	13.045
	Mean %	215.9	25.1	11.786	303	16.1	5.2325	Area 6	crypt1	61	10	16.393											Area 6	crypt1	69	9	13.043												Area 6	crypt1	88	11	12.5
									crypt2	69	5	7.246												crypt2	80	4	5													crypt2	107	10	9.348
								Area 7	crypt1	74	5	6.757											Area 7	crypt1	68	9	13.235												Area 7	crypt1	121	9	7.438
									crypt2	64	6	9.375												crypt2	74	4	5.405													crypt2	96	5	5.208
								Area 8	crypt1	42	3	7.143											Area 8	crypt1	59	14	23.729												Area 8	crypt1	95	10	10.526
									crypt2	40	6	15												crypt2	66	15	22.727													crypt2	102	7	6.863
								Mean		64.1875	7.375	11.9881											Mean		70.4375	8.875	12.7993												Mean		90.25	11.625	13.6713
Quantification of CD34+ cells and EdU in CD34+ cells (Supplementary Figure 3c-d)
No TAM UNWOUND n=3											2dTAM UNWOUND n=3											No TAM 48h post EDTA wound =3
Mouse 1		ANAL TZ			ANAL CANAL						Mouse 1		ANAL TZ			ANAL CANAL						Mouse 1		ANAL TZ			ANAL CANAL
		Dapi cells total	CD34+ total	% CD34 (DAPI)	Dapi cells total	CD34+ total	% CD34 (DAPI)						Dapi cells total	CD34+ total	% CD34 (DAPI)	Dapi cells total	CD34+ total	% CD34 (DAPI)						Dapi cells total	CD34+ total	% CD34 (DAPI)	Dapi cells total	CD34+ total	% CD34 (DAPI)
	Area 1	237	53	22.363	192	0	0					Area 1	339	50	14.75	155	0	0					Area 1	173	108	61.272	457	6	1.313
	Area 2	158	59	37.342	328	0	0					Area 2	451	49	10.865	177	0	0					Area 2	184	89	48.369	395	0	0
	Area 3	143	59	41.259	419	0	0					Area 3	247	70	28.34	175	0	0					Area 3	217	109	50.23	308	0	0
	Area 4	93	37	39.785	180	0	0					Area 4	203	85	41.872	184	0	0					Area 4	179	120	67.039	398	4	1.005
	Area 5	158	55	34.81	251	0	0					Area 5	306	53	17.32	85	0	0					Area 5	151	97	64.238	367	7	1.907
	Area 6	431	169	39.211	255	0	0					Area 6	260	51	19.615	123	0	0					Area 6	187	82	43.85	264	3	1.136
	Area 7	71	32	45.07	322	0	0					Area 7	376	132	35.106	318	0	0					Area 7	243	131	53.909	264	9	3.409
	Area 8	139	55	39.568	343	0	0					Area 8	369	185	50.135	284	0	0					Area 8	371	201	54.178	469	12	2.559
	Mean	178.75	64.875	37.426	286.25	0	0					Mean	318.875	84.375	27.2504	187.625	0	0					Mean	213.125	117.125	55.3856	365.25	5.125	1.41613
			RECTUM											RECTUM											RECTUM
			Dapi cells total in one crypt	CD34+/crypt	%CD34+/crypt									Dapi cells total in one crypt	CD34+	%CD34+/crypt									Dapi cells total in one crypt	CD34+	%CD34+/crypt
	Area 1	crypt1	66	0	0							Area 1	crypt1	64	0	0							Area 1	crypt1	90	0	0
		crypt2	65	0	0								crypt2	66	0	0								crypt2	77	0	0
	Area 2	crypt1	67	0	0							Area 2	crypt1	70	0	0							Area 2	crypt1	71	0	0
		crypt2	55	0	0								crypt2	63	0	0								crypt2	72	0	0
	Area 3	crypt1	66	0	0							Area 3	crypt1	54	0	0							Area 3	crypt1	37	0	0
		crypt2	76	0	0								crypt2	82	0	0								crypt2	51	0	0
	Area 4	crypt1	64	0	0							Area 4	crypt1	95	0	0							Area 4	crypt1	77	0	0
		crypt2	62	0	0								crypt2	103	0	0								crypt2	116	0	0
	Area 5	crypt1	65	0	0							Area 5	crypt1	81	0	0							Area 5	crypt1	103	0	0
		crypt2	60	0	0								crypt2	72	0	0								crypt2	85	0	0
	Area 6	crypt1	44	0	0							Area 6	crypt1	77	0	0							Area 6	crypt1	70	0	0
	Area 7	crypt1	38	0	0								crypt2	51	0	0								crypt2	79	0	0
	Area 8	crypt1	60	0	0							Area 7	crypt1	55	0	0							Area 7	crypt1	86	0	0
		crypt2	54	0	0								crypt2	60	0	0								crypt2	62	0	0
	Mean		60.1429	0	0							Area 8	crypt1	50	0	0							Area 8	crypt1	75	0	0
													crypt2	63	0	0								crypt2	93	0	0
												Mean		69.125	0	0							Mean		77.75	0	0
											Mouse 2		ANAL TZ			ANAL CANAL						Mouse 2		ANAL TZ			ANAL CANAL
Mouse 2		ANAL TZ			ANAL CANAL								Dapi cells total	CD34+ total	% CD34 (DAPI)	Dapi cells total	CD34+ total	% CD34 (DAPI)						Dapi cells total	CD34+ total	% CD34 (DAPI)	Dapi cells total	CD34+ total	% CD34 (DAPI)
		Dapi cells total	CD34+ total	% CD34 (DAPI)	Dapi cells total	CD34+ total	% CD34 (DAPI)					Area 1	239	58	24.268	541	0	0					Area 1	259	149	57.529	395	4	1.013
	Area 1	285	80	28.07	329	0	0					Area 2	344	90	26.163	204	0	0					Area 2	352	95	26.989	192	0	0
	Area 2	168	88	52.381	473	0	0					Area 3	100	38	38	222	0	0					Area 3	185	115	62.162	480	20	4.167
	Area 3	176	59	33.523	145	0	0					Area 4	179	94	52.514	229	0	0					Area 4	363	174	47.934	286	6	2.098
	Area 4	211	74	35.071	260	0	0					Area 5	177	56	31.638	125	0	0					Area 5	320	193	60.312	384	7	1.823
	Area 5	133	74	55.639	95	0	0					Area 6	217	92	42.396	205	0	0					Area 6	346	177	51.156	249	8	3.213
	Area 6	98	49	50	220	4	1.818					Area 7	389	98	25.193	297	0	0					Area 7	209	109	52.153	364	13	3.571
	Mean	178.5	70.6667	42.4473	253.667	0.666667	0.303					Area 8	367	80	21.798	224	0	0					Area 8	135	86	63.704	339	7	2.065
												Mean	251.5	75.75	32.7462	255.875	0	0					Mean	271.125	137.25	52.7424	336.125	8.125	2.24375
			RECTUM
			Dapi cells total in one crypt	CD34+/crypt	%CD34+/crypt									RECTUM											RECTUM
		crypt1	60	0	0									Dapi cells total in one crypt	CD34+	%CD34+/crypt									Dapi cells total in one crypt	CD34+	%CD34+/crypt
	Area 1	crypt2	51	0	0							Area 1	crypt1	55	0	0							Area 1	crypt1	118	0	0
		crypt1	64	0	0								crypt2	70	0	0								crypt2	73	0	0
	Area 2	crypt2	55	0	0							Area 2	crypt1	45	0	0							Area 2	crypt1	84	0	0
		crypt1	56	0	0								crypt2	80	0	0								crypt2	83	0	0
	Area 3	crypt2	52	0	0							Area 3	crypt1	83	0	0							Area 3	crypt1	74	0	0
		crypt1	49	0	0								crypt2	98	0	0								crypt2	50	0	0
	Area 4	crypt1	50	0	0							Area 4	crypt1	60	0	0							Area 4	crypt1	95	0	0
	Area 5	crypt1	42	0	0								crypt2	54	0	0								crypt2	76	0	0
		crypt2	45	0	0							Area 5	crypt1	83	0	0							Area 5	crypt1	120	0	0
	Area 6	crypt1	73	0	0								crypt2											crypt2	77	0	0
		crypt2	76	0	0							Area 6	crypt1	71	0	0							Area 6	crypt1	78	0	0
	Area 7	crypt1	85	0	0								crypt2	68	0	0								crypt2	69	0	0
		crypt2	48	0	0							Area 7	crypt1	48	0	0							Area 7	crypt1	92	0	0
	Area 8	crypt1	69	0	0								crypt2	77	0	0								crypt2	62	0	0
		crypt2	71	0	0							Area 8	crypt1	49	0	0							Area 8	crypt1	101	0	0
	Mean		59.125	0	0								crypt2	49	0	0								crypt2	57	0	0
												Mean		66	0	0							Mean		81.8125	0	0
Mouse 3		ANAL TZ			ANAL CANAL						Mouse 3		ANAL TZ			ANAL CANAL						Mouse 3		ANAL TZ			ANAL CANAL
		Dapi cells total	CD34+ total	% CD34 (DAPI)	Dapi cells total	CD34+ total	% CD34 (DAPI)						Dapi cells total	CD34+ total	% CD34 (DAPI)	Dapi cells total	CD34+ total	% CD34 (DAPI)						Dapi cells total	CD34+ total	% CD34 (DAPI)	Dapi cells total	CD34+ total	% CD34 (DAPI)
	Area 1	94	34	36.17	482	0	0					Area 1	273	139	50.916	189	0	0					Area 1	405	188	46.42	434	17	3.917
	Area 2	315	83	26.349	387	0	0					Area 2	115	83	72.174	143	0	0					Area 2	101	58	57.426	385	5	1.299
	Area 3	207	84	40.58	395	19	4.81					Area 3	162	79	48.765	127	0	0					Area 3	296	180	60	386	54	13.99
	Area 4	300	158	52.667	638	0	0					Area 4	225	93	41.333	260	0	0					Area 4	427	209	47.936	470	17	3.617
	Area 5	166	72	43.373	375	0	0					Area 5	148	75	50.676	167	0	0					Area 5	234	178	76.068	394	17	4.315
	Area 6	160	71	44.375	229	2	0.873					Area 6	225	92	40.889	179	0	0					Area 6	236	110	46.41	469	12	2.559
	Area 7	236	172	72.881	217	0	0					Area 7	421	175	41.568	234	0	0					Area 7	162	87	53.704	445	54	12.135
	Mean	211.143	96.2857	45.1993	389	3	0.811857					Area 8	277	81	29.241	309	0	0					Area 8	159	95	59.748	461	0	0
												Mean	230.75	102.125	46.9453	201	0	0					Mean	252.5	138.125	55.964	430.5	22	5.229
			RECTUM
			Dapi cells total in one crypt	CD34+	%CD34+/crypt									RECTUM											RECTUM
	Area 1	crypt1	49	0	0									Dapi cells total in one crypt	CD34+	%CD34+/crypt									Dapi cells total in one crypt	CD34+	%CD34+/crypt
		crypt2	72	0	0							Area1	crypt1	76	0	0							Area 1	crypt1	73	0	0
	Area 2	crypt1	68	0	0								crypt2	47	0	0								crypt2	89	0	0
		crypt2	48	0	0							Area2	crypt1	59	0	0							Area 2	crypt1	116	0	0
	Area 3	crypt1	64	0	0								crypt2	59	0	0								crypt2	104	0	0
		crypt2	50	0	0							Area3	crypt1	73	0	0							Area 3	crypt1	133	0	0
	Area 4	crypt1	59	0	0								crypt2	45	0	0								crypt2	166	0	0
		crypt2	55	0	0							Area4	crypt1	59	0	0							Area 4	crypt1	85	0	0
	Area 5	crypt1	76	0	0								crypt2	63	0	0								crypt2	76	0	0
		crypt2	90	0	0							Area5	crypt1	97	0	0							Area 5	crypt1	88	0	0
	Area 6	crypt1	42	0	0								crypt2	65	0	0								crypt2	88	0	0
		crypt2	44	0	0							Area6	crypt1	45	0	0							Area 6	crypt1	99	0	0
	Area 7	crypt1	51	0	0								crypt2	45	0	0								crypt2	107	0	0
		crypt2	77	0	0							Area7	crypt1	75	0	0							Area 7	crypt1	77	0	0
	Area 8	crypt1	69	0	0								crypt2	79	0	0								crypt2	75	0	0
		crypt2	64	0	0							Area8	crypt1	71	0	0							Area 8	crypt1	71	0	0
	Mean		61.125	0	0								crypt2	65	0	0								crypt2	81	0	0
												Mean		63.9375	0	0							Mean		95.5	0	0

## Sheet: SD9_Gene list Fig.S5
Supplementary Data 9
Genes list found in cluster 1, cluster 3 and cluster 7 from single cell RNA sequencing of anorectal cells (related to Supplementary Figure 5)
Cluster 1_Anal glands
	p_val	avg_logFC	pct.1	pct.2	p_val_adj	cluster	gene
Scd1.1	3.19745e-125	2.15089	0.84	0.236	5.1447e-121	1	Scd1
Plin2.1	6.78285e-157	1.83668	0.934	0.288	1.09136e-152	1	Plin2
Mgst1.1	9.44753e-129	1.82575	0.961	0.582	1.52011e-124	1	Mgst1
Dhcr24.1	2.22503e-57	1.69727	0.795	0.406	3.58008e-53	1	Dhcr24
Adh1.1	2.95877e-174	1.65826	0.961	0.208	4.76067e-170	1	Adh1
Psph.1	1.48917e-143	1.61385	0.955	0.428	2.39607e-139	1	Psph
Ermp1.1	1.53176e-140	1.40262	0.898	0.253	2.4646e-136	1	Ermp1
Mgll.1	4.01058e-120	1.38749	0.741	0.132	6.45302e-116	1	Mgll
Tecr.1	1.72117e-123	1.37733	0.976	0.764	2.76936e-119	1	Tecr
Idi1.1	3.71889e-69	1.35766	0.753	0.316	5.9837e-65	1	Idi1
Rgcc.1	8.43264e-161	1.30214	0.813	0.111	1.35681e-156	1	Rgcc
Hmgcs1.1	3.73345e-96	1.28963	0.901	0.487	6.00711e-92	1	Hmgcs1
Apoc1.1	2.11713e-116	1.2399	0.997	0.7	3.40645e-112	1	Apoc1
Cers4.1	3.83494e-66	1.22671	0.572	0.145	6.17043e-62	1	Cers4
Cck.1	1.30527e-114	1.22394	0.768	0.168	2.10018e-110	1	Cck
Fgfbp1	1.10153e-79	1.19862	0.867	0.426	1.77237e-75	1	Fgfbp1
Acbd6.1	3.17273e-104	1.1876	0.916	0.5	5.10492e-100	1	Acbd6
Cidea	6.21993e-70	1.17266	0.434	0.062	1.00079e-65	1	Cidea
Ldhb.1	1.05255e-105	1.1286	0.925	0.423	1.69356e-101	1	Ldhb
Cebpb.1	4.32791e-91	1.07503	0.967	0.73	6.96361e-87	1	Cebpb
Hsd17b12	9.09842e-50	1.06575	0.801	0.467	1.46394e-45	1	Hsd17b12
Fam213a	2.1021e-104	1.05145	0.889	0.325	3.38227e-100	1	Fam213a
Lcn2.1	8.33894e-75	1.04646	0.895	0.37	1.34174e-70	1	Lcn2
Secisbp2l.1	2.02424e-97	1.02188	0.702	0.162	3.257e-93	1	Secisbp2l
Msmo1.1	4.94096e-36	1.01992	0.723	0.445	7.95001e-32	1	Msmo1
Taldo1.1	3.05613e-89	1.01391	0.943	0.707	4.91731e-85	1	Taldo1
Elovl3	3.66758e-59	1.00022	0.256	0.012	5.90114e-55	1	Elovl3
Mpc2.1	3.9862e-82	0.999947	0.934	0.735	6.41379e-78	1	Mpc2
Emb.1	7.63571e-84	0.99335	0.798	0.288	1.22859e-79	1	Emb
Hmgcr.1	1.77688e-98	0.98785	0.756	0.204	2.859e-94	1	Hmgcr
Map1lc3a.1	9.91557e-90	0.966056	0.958	0.761	1.59541e-85	1	Map1lc3a
Cat.1	1.62251e-110	0.955987	0.819	0.25	2.61063e-106	1	Cat
Cisd1.1	1.73563e-82	0.953833	0.916	0.586	2.79262e-78	1	Cisd1
Acsbg1.1	5.9883e-109	0.952611	0.681	0.123	9.63518e-105	1	Acsbg1
Igfbp4.1	4.63386e-87	0.914436	0.949	0.514	7.45588e-83	1	Igfbp4
Gpx4.1	3.95241e-93	0.904065	0.994	0.898	6.35944e-89	1	Gpx4
Ier2.1	6.11467e-16	0.902926	0.72	0.67	9.83851e-12	1	Ier2
Ifrd1.1	1.15174e-35	0.890643	0.633	0.316	1.85315e-31	1	Ifrd1
Scp2.1	1.9179e-73	0.887856	0.958	0.81	3.08591e-69	1	Scp2
Cyr61.1	1.12656e-21	0.885536	0.401	0.173	1.81264e-17	1	Cyr61
Btg2.1	7.16115e-39	0.883066	0.741	0.426	1.15223e-34	1	Btg2
Mettl9.1	2.77542e-88	0.882205	0.907	0.59	4.46565e-84	1	Mettl9
Acaa1a.1	7.04921e-92	0.877021	0.907	0.482	1.13422e-87	1	Acaa1a
Sdr16c6	1.28219e-23	0.864996	0.277	0.082	2.06304e-19	1	Sdr16c6
Clstn3	5.87875e-151	0.850709	0.578	0.02	9.4589e-147	1	Clstn3
Ldlr.1	1.0865e-61	0.849768	0.681	0.251	1.74818e-57	1	Ldlr
Pdss1.1	5.96245e-69	0.837878	0.551	0.133	9.59358e-65	1	Pdss1
Acot1.1	4.47114e-72	0.830019	0.849	0.404	7.19406e-68	1	Acot1
Me1.1	1.47887e-107	0.829145	0.795	0.207	2.3795e-103	1	Me1
Akr1c18	7.64456e-32	0.819479	0.373	0.109	1.23001e-27	1	Akr1c18
Oat.1	4.52086e-45	0.817529	0.816	0.502	7.27406e-41	1	Oat
Tkt	6.02428e-66	0.817444	0.901	0.671	9.69307e-62	1	Tkt
Far2	1.22444e-65	0.808793	0.274	0.011	1.97012e-61	1	Far2
Cebpa	2.72708e-73	0.806775	0.834	0.399	4.38787e-69	1	Cebpa
Insig1.1	1.06315e-50	0.800771	0.548	0.17	1.7106e-46	1	Insig1
Il33	3.28899e-85	0.798967	0.431	0.038	5.29199e-81	1	Il33
Oxct1.1	5.33529e-74	0.793332	0.928	0.628	8.58449e-70	1	Oxct1
Angptl4	6.10951e-90	0.791834	0.515	0.062	9.8302e-86	1	Angptl4
Eci2.1	6.42037e-65	0.787705	0.816	0.422	1.03304e-60	1	Eci2
Pank1.1	2.2079e-76	0.787673	0.593	0.141	3.55252e-72	1	Pank1
Hacd2	6.9439e-13	0.783479	0.533	0.345	1.11727e-08	1	Hacd2
Echdc1.1	1.29498e-55	0.776886	0.581	0.191	2.08362e-51	1	Echdc1
Myc.1	7.81767e-53	0.770279	0.642	0.237	1.25786e-48	1	Myc
Acat2.1	3.08732e-37	0.76948	0.548	0.224	4.96749e-33	1	Acat2
Tlcd2.1	2.05891e-87	0.769077	0.614	0.125	3.31278e-83	1	Tlcd2
Glrx5.1	6.23797e-68	0.76811	0.873	0.564	1.00369e-63	1	Glrx5
Jun.1	8.5504e-18	0.759649	0.723	0.635	1.37576e-13	1	Jun
Acp5	2.45478e-69	0.748186	0.855	0.449	3.94973e-65	1	Acp5
Prlr.1	2.93625e-126	0.746014	0.705	0.095	4.72442e-122	1	Prlr
Sphk1	1.64524e-121	0.743876	0.614	0.064	2.64719e-117	1	Sphk1
Nfkbia.1	3.16982e-20	0.741579	0.654	0.422	5.10024e-16	1	Nfkbia
Acaa2.1	7.25964e-50	0.738326	0.864	0.59	1.16808e-45	1	Acaa2
Tmem56	9.22154e-112	0.73473	0.563	0.056	1.48375e-107	1	Tmem56
Lhpp	3.74168e-74	0.720026	0.404	0.044	6.02036e-70	1	Lhpp
Acad9.1	7.10528e-79	0.714679	0.741	0.255	1.14324e-74	1	Acad9
Hacl1	1.8501e-37	0.704824	0.316	0.064	2.97681e-33	1	Hacl1
Ubc.1	5.17548e-17	0.695569	0.87	0.842	8.32735e-13	1	Ubc
Ech1.1	5.33243e-56	0.690994	0.87	0.606	8.57988e-52	1	Ech1
Klf6.1	1.06112e-20	0.685585	0.614	0.412	1.70734e-16	1	Klf6
Decr1.1	9.76527e-75	0.682006	0.693	0.216	1.57123e-70	1	Decr1
Egr3.1	1.42281e-100	0.678074	0.633	0.099	2.2893e-96	1	Egr3
Fdps.1	4.27928e-33	0.675507	0.72	0.413	6.88537e-29	1	Fdps
Coq6.1	3.29439e-78	0.6719	0.693	0.219	5.30067e-74	1	Coq6
Adig	1.81799e-72	0.66939	0.494	0.085	2.92514e-68	1	Adig
Apmap.1	1.17632e-48	0.668939	0.617	0.247	1.8927e-44	1	Apmap
Tmem97	5.28848e-41	0.668229	0.548	0.213	8.50916e-37	1	Tmem97
Dhrs7.1	3.20872e-26	0.666526	0.572	0.296	5.16283e-22	1	Dhrs7
Aldh2.1	4.15806e-62	0.665063	0.952	0.657	6.69032e-58	1	Aldh2
Srebf1.1	1.72584e-56	0.648938	0.765	0.336	2.77688e-52	1	Srebf1
Fos.1	1.05817e-21	0.644621	0.771	0.584	1.7026e-17	1	Fos
Nr4a1	2.57946e-40	0.641361	0.452	0.129	4.15036e-36	1	Nr4a1
Gsta3.1	2.94952e-78	0.634237	0.642	0.158	4.74578e-74	1	Gsta3
Ptp4a1.1	2.64377e-31	0.630751	0.771	0.534	4.25382e-27	1	Ptp4a1
Lpl.1	1.14914e-101	0.630616	0.63	0.094	1.84896e-97	1	Lpl
Tsc22d3.1	5.61785e-46	0.630075	0.639	0.246	9.03912e-42	1	Tsc22d3
Dgat2.1	1.46924e-57	0.627898	0.636	0.214	2.36401e-53	1	Dgat2
Rarres1	1.11916e-39	0.627441	0.283	0.044	1.80073e-35	1	Rarres1
Pdk4	1.6027e-66	0.627346	0.367	0.038	2.57875e-62	1	Pdk4
Adtrp	3.27237e-93	0.624825	0.557	0.078	5.26524e-89	1	Adtrp
Hadh.1	8.63892e-45	0.624757	0.88	0.645	1.39e-40	1	Hadh
Lmo1.1	1.07999e-34	0.618115	0.843	0.568	1.7377e-30	1	Lmo1
Mt1.1	3.11155e-23	0.617275	0.967	0.864	5.00648e-19	1	Mt1
Tmcc3	9.13004e-91	0.612388	0.557	0.082	1.46902e-86	1	Tmcc3
Pparg	4.32536e-101	0.606638	0.515	0.048	6.95951e-97	1	Pparg
Hsd17b4.1	4.66432e-49	0.605666	0.617	0.241	7.50489e-45	1	Hsd17b4
Chchd10.1	5.01851e-35	0.598414	0.907	0.676	8.07478e-31	1	Chchd10
Alad.1	2.5264e-48	0.596418	0.795	0.422	4.06498e-44	1	Alad
Hibadh.1	6.00542e-40	0.595365	0.774	0.435	9.66272e-36	1	Hibadh
Arl4a.1	3.96141e-57	0.59129	0.75	0.307	6.37392e-53	1	Arl4a
Emc9.1	2.88076e-31	0.589104	0.449	0.161	4.63514e-27	1	Emc9
Ar	1.71751e-68	0.588448	0.684	0.209	2.76348e-64	1	Ar
Avpr1a	1.08221e-117	0.582661	0.542	0.039	1.74127e-113	1	Avpr1a
Acp6.1	2.26147e-57	0.575279	0.581	0.179	3.6387e-53	1	Acp6
Bscl2.1	2.74314e-43	0.566909	0.756	0.394	4.41371e-39	1	Bscl2
Echs1.1	8.763e-45	0.565505	0.877	0.626	1.40997e-40	1	Echs1
Ppa1	9.48417e-08	0.563025	0.581	0.43	0.001526	1	Ppa1
Cyb5b	4.17554e-41	0.557474	0.69	0.325	6.71844e-37	1	Cyb5b
Errfi1.1	8.1895e-23	0.557466	0.446	0.199	1.31769e-18	1	Errfi1
Lpcat3.1	8.74758e-34	0.556975	0.518	0.211	1.40749e-29	1	Lpcat3
Hsd17b10.1	1.13839e-42	0.554575	0.834	0.561	1.83167e-38	1	Hsd17b10
Soat1	1.87752e-49	0.553467	0.319	0.044	3.02093e-45	1	Soat1
Gata3	5.23863e-65	0.551847	0.789	0.305	8.42895e-61	1	Gata3
Zfand5.1	3.72374e-22	0.550072	0.726	0.523	5.99149e-18	1	Zfand5
Efnb2.1	2.25835e-56	0.546069	0.666	0.229	3.63369e-52	1	Efnb2
Idh1	4.81436e-49	0.545749	0.774	0.408	7.7463e-45	1	Idh1
Dusp4	3.77791e-97	0.53778	0.473	0.039	6.07865e-93	1	Dusp4
Acaa1b	1.88614e-97	0.536317	0.443	0.028	3.0348e-93	1	Acaa1b
Igfbp2.1	2.54124e-39	0.532853	0.952	0.528	4.08886e-35	1	Igfbp2
Mpc1.1	3.03818e-33	0.531669	0.87	0.653	4.88844e-29	1	Mpc1
Vmp1	4.50548e-34	0.53105	0.78	0.472	7.24932e-30	1	Vmp1
Xist.1	3.90941e-21	0.530657	0.578	0.296	6.29024e-17	1	Xist
Atf4	1.42969e-34	0.529711	0.804	0.509	2.30036e-30	1	Atf4
Fxyd3	4.6434e-53	0.529128	0.979	0.914	7.47123e-49	1	Fxyd3
Hspd1	1.20236e-37	0.528949	0.889	0.667	1.93459e-33	1	Hspd1
Pxmp4	7.0336e-34	0.526833	0.395	0.115	1.13171e-29	1	Pxmp4
Fasn	1.66132e-31	0.522328	0.47	0.173	2.67306e-27	1	Fasn
Pim3	7.96861e-25	0.520587	0.554	0.302	1.28215e-20	1	Pim3
Scap	2.7397e-48	0.520421	0.729	0.325	4.40818e-44	1	Scap
Pnrc1.1	1.58815e-24	0.518615	0.699	0.435	2.55533e-20	1	Pnrc1
Hadha	5.56276e-42	0.517251	0.801	0.464	8.95048e-38	1	Hadha
Abcd3.1	7.11395e-39	0.516248	0.795	0.472	1.14463e-34	1	Abcd3
Nadk	1.56479e-41	0.515393	0.672	0.309	2.51775e-37	1	Nadk
Tmed5	3.54701e-39	0.510083	0.69	0.34	5.70714e-35	1	Tmed5
Ddit4.1	1.16977e-19	0.509777	0.491	0.255	1.88215e-15	1	Ddit4
Psme2.1	8.31284e-22	0.50739	0.855	0.68	1.33754e-17	1	Psme2
Osr2.1	7.3577e-41	0.504067	0.62	0.26	1.18385e-36	1	Osr2
Mvd	2.85061e-35	0.504054	0.377	0.104	4.58663e-31	1	Mvd
Acsl5	5.94653e-33	0.503563	0.69	0.361	9.56797e-29	1	Acsl5
Aco1.1	8.49438e-58	0.498617	0.627	0.2	1.36675e-53	1	Aco1
Flrt1	2.10117e-82	0.497699	0.554	0.09	3.38078e-78	1	Flrt1
Marc2.1	1.59201e-37	0.496952	0.855	0.626	2.56154e-33	1	Marc2
Ucp2.1	1.12591e-39	0.49695	0.946	0.738	1.8116e-35	1	Ucp2
Mpst.1	7.7919e-36	0.496656	0.747	0.416	1.25372e-31	1	Mpst
Pgrmc1.1	1.22896e-33	0.492943	0.898	0.664	1.9774e-29	1	Pgrmc1
Hsdl2	4.42824e-53	0.492899	0.678	0.263	7.12503e-49	1	Hsdl2
Eef2	3.91273e-60	0.485742	0.991	0.983	6.29558e-56	1	Eef2
Aldh3a1	5.58377e-21	0.482431	0.587	0.325	8.98428e-17	1	Aldh3a1
Sqle	3.12046e-43	0.482366	0.651	0.26	5.02082e-39	1	Sqle
Pdha1	6.4156e-38	0.480715	0.813	0.516	1.03227e-33	1	Pdha1
Nrg4	5.24931e-93	0.475464	0.422	0.026	8.44613e-89	1	Nrg4
Acot5	9.19188e-60	0.473798	0.262	0.012	1.47897e-55	1	Acot5
Phgdh	1.13109e-33	0.472733	0.792	0.477	1.81993e-29	1	Phgdh
Kcnk1	7.29346e-59	0.472011	0.551	0.141	1.17352e-54	1	Kcnk1
Psma5	1.10717e-32	0.471204	0.849	0.651	1.78144e-28	1	Psma5
Adh5	1.47938e-36	0.468592	0.738	0.418	2.38032e-32	1	Adh5
Rpl3	2.49328e-64	0.464906	0.988	0.988	4.01168e-60	1	Rpl3
Rbm47	2.05959e-51	0.464365	0.62	0.21	3.31388e-47	1	Rbm47
Rps18	1.18639e-68	0.463093	0.997	0.99	1.9089e-64	1	Rps18
Nfib.1	6.81181e-43	0.460412	0.949	0.665	1.09602e-38	1	Nfib
C1qtnf12.1	2.02602e-35	0.458644	0.94	0.643	3.25987e-31	1	C1qtnf12
Fitm2	1.90442e-81	0.457755	0.524	0.084	3.06422e-77	1	Fitm2
Pla2g12a	5.64708e-40	0.455703	0.645	0.281	9.08615e-36	1	Pla2g12a
Impa2.1	1.26137e-48	0.454667	0.636	0.243	2.02955e-44	1	Impa2
Atf3.1	7.321e-28	0.45433	0.509	0.213	1.17795e-23	1	Atf3
Serpine1	2.76991e-26	0.452964	0.253	0.058	4.45678e-22	1	Serpine1
Gstz1	1.55296e-51	0.450996	0.593	0.195	2.49872e-47	1	Gstz1
Slc27a4	1.61154e-15	0.45	0.319	0.138	2.59297e-11	1	Slc27a4
Cmtm8.1	1.83479e-68	0.449267	0.587	0.132	2.95218e-64	1	Cmtm8
Pecr	3.47237e-43	0.447726	0.551	0.196	5.58705e-39	1	Pecr
Pcyt2	3.13417e-38	0.442941	0.639	0.293	5.04289e-34	1	Pcyt2
Gng12	2.24814e-37	0.440912	0.837	0.529	3.61725e-33	1	Gng12
Naxd.1	1.98481e-30	0.438211	0.783	0.518	3.19356e-26	1	Naxd
Lss	4.39785e-42	0.436364	0.386	0.09	7.07614e-38	1	Lss
Pex16	5.47306e-41	0.435757	0.587	0.231	8.80616e-37	1	Pex16
Tfap2b.1	4.7847e-51	0.435722	0.639	0.208	7.69858e-47	1	Tfap2b
Irx2.1	1.85754e-43	0.435662	0.705	0.292	2.98879e-39	1	Irx2
Coq9	2.85741e-33	0.435268	0.627	0.309	4.59758e-29	1	Coq9
Glrx3	1.38865e-32	0.428182	0.834	0.62	2.23434e-28	1	Glrx3
Psap.1	1.29431e-34	0.42726	0.967	0.873	2.08255e-30	1	Psap
Sod2	3.37404e-27	0.425049	0.84	0.577	5.42883e-23	1	Sod2
Acsl4.1	3.56255e-38	0.424901	0.62	0.248	5.73214e-34	1	Acsl4
Hif1a.1	7.05922e-22	0.424877	0.69	0.45	1.13583e-17	1	Hif1a
Eef1g	1.27143e-44	0.424132	0.973	0.939	2.04574e-40	1	Eef1g
Slc25a1	4.90922e-36	0.422908	0.527	0.198	7.89894e-32	1	Slc25a1
Marcksl1.1	3.26776e-32	0.422679	0.828	0.506	5.25782e-28	1	Marcksl1
Dnaja1.1	4.80498e-28	0.42033	0.834	0.606	7.73121e-24	1	Dnaja1
Rab9	1.60248e-42	0.418463	0.693	0.314	2.57839e-38	1	Rab9
Osgin1	9.43431e-55	0.416716	0.434	0.085	1.51798e-50	1	Osgin1
Zfp36.1	7.23252e-21	0.416084	0.581	0.34	1.16371e-16	1	Zfp36
Egr1.1	5.37503e-11	0.415924	0.593	0.445	8.64843e-07	1	Egr1
Gadd45g.1	1.35681e-22	0.414865	0.455	0.199	2.18311e-18	1	Gadd45g
Hoxa9	4.7631e-34	0.414712	0.681	0.342	7.66383e-30	1	Hoxa9
C1qbp	2.04227e-29	0.414528	0.858	0.672	3.28602e-25	1	C1qbp
Tgm2	1.9447e-55	0.414173	0.431	0.076	3.12903e-51	1	Tgm2
Auts2	6.8479e-35	0.413521	0.566	0.232	1.10183e-30	1	Auts2
Atp5c1.1	2.33092e-34	0.412491	0.955	0.862	3.75044e-30	1	Atp5c1
Nop53	3.6596e-33	0.409845	0.949	0.855	5.8883e-29	1	Nop53
Fosb.1	7.5539e-21	0.406439	0.539	0.289	1.21542e-16	1	Fosb
Hspe1	4.75108e-36	0.405738	0.949	0.858	7.64449e-32	1	Hspe1
Slc16a1	6.03024e-36	0.403456	0.602	0.261	9.70265e-32	1	Slc16a1
Hadhb.1	9.25923e-27	0.402222	0.747	0.487	1.48981e-22	1	Hadhb
Hacd3	2.0497e-36	0.401519	0.533	0.205	3.29797e-32	1	Hacd3
Slc25a39	1.02458e-44	0.401492	0.681	0.285	1.64855e-40	1	Slc25a39
Psat1	2.29219e-22	0.400972	0.669	0.383	3.68814e-18	1	Psat1
Cyp51	1.54573e-21	0.400945	0.446	0.203	2.48709e-17	1	Cyp51
Phb2	8.89626e-35	0.396334	0.919	0.783	1.43141e-30	1	Phb2
Etfb	2.97674e-31	0.396215	0.895	0.722	4.78957e-27	1	Etfb
Nedd9.1	1.31465e-44	0.394572	0.572	0.187	2.11527e-40	1	Nedd9
Bcap31.1	4.61589e-16	0.393392	0.813	0.628	7.42697e-12	1	Bcap31
Acly	3.64888e-15	0.391821	0.545	0.321	5.87105e-11	1	Acly
Aldh3b2	1.93723e-18	0.390723	0.419	0.191	3.117e-14	1	Aldh3b2
Gas6	3.30029e-25	0.388788	0.756	0.472	5.31017e-21	1	Gas6
Erg28	8.23979e-24	0.385842	0.614	0.335	1.32578e-19	1	Erg28
Cct4	1.57418e-26	0.384964	0.886	0.735	2.53285e-22	1	Cct4
Acadvl	3.33289e-27	0.383747	0.738	0.463	5.36262e-23	1	Acadvl
Cox7b.1	1.56586e-22	0.382651	0.952	0.839	2.51947e-18	1	Cox7b
Hist1h2bc.1	1.44788e-16	0.381969	0.807	0.547	2.32964e-12	1	Hist1h2bc
Mt2	6.73524e-10	0.381204	0.867	0.742	1.0837e-05	1	Mt2
Adipor2	5.2474e-40	0.379489	0.47	0.145	8.44307e-36	1	Adipor2
Hmgn2.1	1.92908e-23	0.376677	0.81	0.539	3.10389e-19	1	Hmgn2
Tgfbr3	8.21559e-49	0.373094	0.572	0.168	1.32189e-44	1	Tgfbr3
Cdr2	3.7038e-53	0.369356	0.325	0.041	5.95942e-49	1	Cdr2
Rmdn3	7.29179e-39	0.364988	0.437	0.134	1.17325e-34	1	Rmdn3
Gjb6	5.85235e-46	0.364742	0.322	0.05	9.41642e-42	1	Gjb6
Oxa1l	6.31423e-27	0.36225	0.66	0.379	1.01596e-22	1	Oxa1l
Etfdh	1.12405e-34	0.361115	0.639	0.286	1.80859e-30	1	Etfdh
Nudt17	3.40486e-27	0.359934	0.404	0.14	5.47842e-23	1	Nudt17
Selenoi	3.08283e-21	0.359607	0.47	0.216	4.96027e-17	1	Selenoi
Pabpc1	7.01484e-34	0.359153	0.973	0.904	1.12869e-29	1	Pabpc1
Epb41l4aos	2.6912e-36	0.357593	0.684	0.307	4.33014e-32	1	Epb41l4aos
Coq3	1.15199e-47	0.357491	0.5	0.139	1.85354e-43	1	Coq3
Cd200	1.78657e-56	0.35711	0.581	0.15	2.87458e-52	1	Cd200
Kazald1	1.06386e-48	0.354981	0.47	0.112	1.71176e-44	1	Kazald1
Reep5.1	2.65899e-28	0.353248	0.976	0.915	4.27831e-24	1	Reep5
Pik3r1.1	6.71589e-21	0.351934	0.72	0.441	1.08059e-16	1	Pik3r1
Rcl1	5.38675e-36	0.351631	0.53	0.201	8.66728e-32	1	Rcl1
Eif4b	6.00723e-27	0.351296	0.892	0.664	9.66563e-23	1	Eif4b
Acyp2	7.48496e-47	0.348908	0.557	0.167	1.20433e-42	1	Acyp2
Rps9	8.84285e-58	0.348399	0.994	0.988	1.42282e-53	1	Rps9
Gadd45a	1.50723e-24	0.348131	0.503	0.231	2.42513e-20	1	Gadd45a
Cbr1.1	3.05739e-23	0.347016	0.642	0.373	4.91934e-19	1	Cbr1
Deptor	4.31699e-50	0.346769	0.512	0.131	6.94604e-46	1	Deptor
Cyb5a.1	6.95653e-11	0.346438	0.883	0.771	1.11931e-06	1	Cyb5a
Hdac3	1.65308e-28	0.345822	0.69	0.385	2.65981e-24	1	Hdac3
Ndufab1	2.24682e-21	0.345719	0.904	0.732	3.61513e-17	1	Ndufab1
Rps27a	6.62625e-62	0.344831	0.994	0.991	1.06616e-57	1	Rps27a
Mbd1	3.58485e-31	0.344579	0.422	0.141	5.76803e-27	1	Mbd1
Abca1	5.11142e-51	0.344246	0.524	0.135	8.22427e-47	1	Abca1
Rps6	7.93888e-53	0.343262	0.997	0.993	1.27737e-48	1	Rps6
Plgrkt	2.84284e-23	0.342356	0.663	0.402	4.57413e-19	1	Plgrkt
Rps4x	7.94642e-51	0.341557	1	0.995	1.27858e-46	1	Rps4x
Slc25a20	7.60265e-33	0.340017	0.467	0.165	1.22327e-28	1	Slc25a20
Rpl13a	4.04665e-43	0.339963	0.985	0.98	6.51106e-39	1	Rpl13a
Slc25a5	4.37189e-24	0.338984	0.964	0.926	7.03437e-20	1	Slc25a5
Arhgap24	6.3746e-49	0.338546	0.518	0.132	1.02567e-44	1	Arhgap24
Ybx1	3.07459e-25	0.338493	0.961	0.911	4.94702e-21	1	Ybx1
Sod1	2.09757e-16	0.337177	0.756	0.505	3.37498e-12	1	Sod1
Hsd17b7	5.09765e-32	0.3367	0.298	0.068	8.20212e-28	1	Hsd17b7
Tfap2a	1.98917e-26	0.332175	0.702	0.383	3.20057e-22	1	Tfap2a
Rpl9	1.62824e-31	0.33196	0.946	0.899	2.61984e-27	1	Rpl9
Nfil3	2.45242e-26	0.331795	0.383	0.127	3.94594e-22	1	Nfil3
Vav3	7.36808e-32	0.330937	0.62	0.28	1.18552e-27	1	Vav3
Arhgdib	1.56829e-18	0.330839	0.485	0.239	2.52338e-14	1	Arhgdib
Pnpla8	9.82055e-24	0.330693	0.551	0.278	1.58013e-19	1	Pnpla8
Npm1	2.73652e-26	0.330644	0.967	0.928	4.40307e-22	1	Npm1
Retreg1.1	4.1763e-22	0.330509	0.584	0.295	6.71966e-18	1	Retreg1
Ncoa7	3.00491e-38	0.33021	0.367	0.085	4.8349e-34	1	Ncoa7
Cox8a.1	4.09152e-41	0.329945	0.994	0.968	6.58326e-37	1	Cox8a
Sdr16c5.1	7.73862e-17	0.329501	0.38	0.171	1.24514e-12	1	Sdr16c5
Tmbim6.1	7.26911e-17	0.329077	0.913	0.817	1.1696e-12	1	Tmbim6
Bckdha	5.09428e-24	0.329065	0.66	0.376	8.1967e-20	1	Bckdha
AC149090.1.1	2.15338e-14	0.328494	0.53	0.314	3.46479e-10	1	AC149090.1
Ramp1.1	6.31901e-23	0.327783	0.623	0.303	1.01673e-18	1	Ramp1
Rpia	3.51861e-36	0.327738	0.488	0.167	5.66144e-32	1	Rpia
Cds1	5.16968e-23	0.327628	0.398	0.156	8.31801e-19	1	Cds1
Fam84a.1	1.47778e-20	0.326673	0.633	0.346	2.37774e-16	1	Fam84a
Nampt	4.02748e-38	0.326236	0.548	0.191	6.48022e-34	1	Nampt
Ak3	2.63037e-22	0.325437	0.756	0.468	4.23227e-18	1	Ak3
Rpl10a	1.47348e-46	0.324913	0.991	0.986	2.37084e-42	1	Rpl10a
Gga2.1	8.4552e-28	0.324179	0.599	0.279	1.36044e-23	1	Gga2
Gclm	8.99721e-20	0.323582	0.804	0.57	1.44765e-15	1	Gclm
Hebp1	7.9839e-31	0.322543	0.41	0.131	1.28461e-26	1	Hebp1
Mif	2.23414e-21	0.320712	0.982	0.941	3.59473e-17	1	Mif
Rps3a1	1.66175e-51	0.320677	0.994	0.989	2.67376e-47	1	Rps3a1
Pdhb	2.38297e-23	0.320557	0.699	0.423	3.83419e-19	1	Pdhb
Pmvk	1.3697e-12	0.32038	0.458	0.262	2.20385e-08	1	Pmvk
Pisd	1.03496e-29	0.31922	0.503	0.2	1.66524e-25	1	Pisd
Fam3c	5.09878e-45	0.31892	0.491	0.131	8.20394e-41	1	Fam3c
Tln2	4.59761e-40	0.318361	0.44	0.121	7.39755e-36	1	Tln2
Hmgn1	5.57321e-21	0.318114	0.937	0.894	8.9673e-17	1	Hmgn1
Nrip1	1.88768e-14	0.318034	0.497	0.289	3.03728e-10	1	Nrip1
Nfkbiz	2.30923e-18	0.317378	0.419	0.196	3.71555e-14	1	Nfkbiz
Nsdhl	6.59264e-23	0.316862	0.358	0.136	1.06076e-18	1	Nsdhl
Pde4b	3.42541e-45	0.316653	0.449	0.106	5.51148e-41	1	Pde4b
Tmem147	1.55599e-13	0.31641	0.84	0.659	2.50359e-09	1	Tmem147
Naca	1.52515e-40	0.315429	0.991	0.969	2.45397e-36	1	Naca
Eci1	5.7074e-25	0.314274	0.617	0.329	9.1832e-21	1	Eci1
Atp5b	4.98353e-19	0.314151	0.979	0.959	8.01849e-15	1	Atp5b
Smco4.1	2.03809e-24	0.313453	0.693	0.38	3.27929e-20	1	Smco4
1600014C10Rik	2.42654e-51	0.312918	0.44	0.094	3.90431e-47	1	1600014C10Rik
Rpl36	3.52533e-39	0.312886	0.994	0.993	5.67225e-35	1	Rpl36
Rpl9-ps6	1.24088e-20	0.312848	0.931	0.846	1.99657e-16	1	Rpl9-ps6
Lap3.1	3.07235e-28	0.311842	0.693	0.354	4.94342e-24	1	Lap3
Gm13219	5.90958e-41	0.31122	0.467	0.128	9.50852e-37	1	Gm13219
Acat1	4.93487e-19	0.31027	0.771	0.578	7.9402e-15	1	Acat1
Cox4i1.1	2.31019e-44	0.309809	0.985	0.976	3.7171e-40	1	Cox4i1
Pyurf	3.53397e-21	0.309728	0.503	0.242	5.68615e-17	1	Pyurf
Adh6b	1.01169e-74	0.309636	0.325	0.016	1.62781e-70	1	Adh6b
Cd24a	7.12908e-31	0.308968	0.864	0.526	1.14707e-26	1	Cd24a
Ikzf2	7.56287e-20	0.308414	0.503	0.245	1.21687e-15	1	Ikzf2
Eif1a	3.32402e-17	0.307632	0.627	0.397	5.34835e-13	1	Eif1a
Mlf2	6.89566e-15	0.307394	0.858	0.673	1.10951e-10	1	Mlf2
Fam213b	3.0509e-11	0.307353	0.395	0.211	4.9089e-07	1	Fam213b
Hnrnpa1	3.06169e-20	0.307018	0.919	0.816	4.92627e-16	1	Hnrnpa1
Apex1	7.02125e-19	0.306809	0.669	0.427	1.12972e-14	1	Apex1
Prkar2b	2.84488e-35	0.306682	0.464	0.145	4.57741e-31	1	Prkar2b
Dhrs4	3.09826e-22	0.306535	0.648	0.361	4.9851e-18	1	Dhrs4
Rpl36a	7.0066e-37	0.306429	0.991	0.979	1.12736e-32	1	Rpl36a
Acox3	3.88118e-22	0.306364	0.253	0.07	6.24481e-18	1	Acox3
Dnajb1.1	1.14757e-06	0.304776	0.512	0.378	0.0184644	1	Dnajb1
Idh3b	7.99153e-19	0.304767	0.801	0.59	1.28584e-14	1	Idh3b
Idh3g	8.06509e-19	0.303933	0.756	0.577	1.29767e-14	1	Idh3g
Prss12.1	5.71474e-41	0.303016	0.521	0.163	9.19502e-37	1	Prss12
Hmgcl	2.27845e-25	0.302726	0.521	0.238	3.66603e-21	1	Hmgcl
Pigp.1	2.18784e-16	0.302388	0.723	0.479	3.52024e-12	1	Pigp
Zfyve21	2.26817e-31	0.301663	0.56	0.235	3.64949e-27	1	Zfyve21
Fam212a	5.21502e-27	0.301156	0.337	0.103	8.39097e-23	1	Fam212a
Uqcrfs1	2.93449e-19	0.299736	0.886	0.746	4.72159e-15	1	Uqcrfs1
Qdpr	7.71659e-29	0.299063	0.56	0.248	1.2416e-24	1	Qdpr
Tubb2a	1.48057e-15	0.297866	0.34	0.146	2.38223e-11	1	Tubb2a
Zfp36l1.1	6.2037e-17	0.297298	0.798	0.601	9.98176e-13	1	Zfp36l1
Rplp0	1.57687e-34	0.297144	1	0.997	2.53719e-30	1	Rplp0
Chchd2	2.74112e-20	0.296583	0.991	0.946	4.41046e-16	1	Chchd2
Rdh11	5.26987e-24	0.296574	0.334	0.113	8.47922e-20	1	Rdh11
Pygb	2.05539e-30	0.295435	0.47	0.173	3.30713e-26	1	Pygb
Rab20	5.85694e-38	0.294925	0.37	0.088	9.42381e-34	1	Rab20
Hspa9	1.71387e-18	0.29466	0.886	0.726	2.75762e-14	1	Hspa9
Cyc1	1.63092e-14	0.294548	0.901	0.757	2.62414e-10	1	Cyc1
Alg14	3.86279e-22	0.293427	0.434	0.182	6.21523e-18	1	Alg14
Stard5.1	3.34489e-15	0.293107	0.699	0.419	5.38193e-11	1	Stard5
Mfsd2a	3.58366e-45	0.293083	0.274	0.033	5.7661e-41	1	Mfsd2a
Rpl14	2.49057e-45	0.293043	0.997	0.99	4.00732e-41	1	Rpl14
Etfa	7.41196e-15	0.292705	0.831	0.65	1.19258e-10	1	Etfa
Pex19.1	6.71329e-19	0.292614	0.569	0.32	1.08017e-14	1	Pex19
Ptprs.1	1.38746e-17	0.292363	0.735	0.447	2.23242e-13	1	Ptprs
Rraga	6.69292e-13	0.292057	0.672	0.476	1.07689e-08	1	Rraga
Trappc6a	6.61249e-12	0.291369	0.768	0.606	1.06395e-07	1	Trappc6a
Aldh6a1	4.05775e-30	0.291171	0.518	0.202	6.52892e-26	1	Aldh6a1
Clmp	4.87187e-60	0.290759	0.37	0.043	7.83884e-56	1	Clmp
Laptm4b	1.21779e-24	0.290207	0.59	0.294	1.95943e-20	1	Laptm4b
Rps5	5.73778e-35	0.289162	0.988	0.986	9.23208e-31	1	Rps5
Fkbp4	2.09302e-15	0.289002	0.834	0.655	3.36766e-11	1	Fkbp4
Matn2.1	9.80927e-33	0.287713	0.557	0.21	1.57831e-28	1	Matn2
Tgif1.1	2.83253e-14	0.287558	0.5	0.291	4.55753e-10	1	Tgif1
Ptprk	3.34534e-28	0.287557	0.518	0.204	5.38266e-24	1	Ptprk
Tmem135	8.52543e-42	0.28688	0.428	0.106	1.37174e-37	1	Tmem135
Rpl4	3.53341e-35	0.285279	0.991	0.98	5.68525e-31	1	Rpl4
Rpl37a	4.73032e-42	0.285187	0.997	0.998	7.61108e-38	1	Rpl37a
Pcyox1	2.24102e-15	0.283965	0.584	0.343	3.60581e-11	1	Pcyox1
Npm3	8.83466e-18	0.283333	0.84	0.608	1.4215e-13	1	Npm3
Phyh.1	3.02309e-21	0.283138	0.527	0.263	4.86416e-17	1	Phyh
Reep6	3.41867e-48	0.282753	0.253	0.021	5.50063e-44	1	Reep6
Rpl35	1.53036e-36	0.282707	0.991	0.986	2.46234e-32	1	Rpl35
Pex3	4.98728e-25	0.2826	0.389	0.14	8.02454e-21	1	Pex3
Ndufb9	2.86715e-19	0.282089	0.964	0.876	4.61324e-15	1	Ndufb9
Entpd5	1.04081e-25	0.281184	0.5	0.212	1.67466e-21	1	Entpd5
Ndufa10	1.8831e-13	0.278682	0.846	0.723	3.02991e-09	1	Ndufa10
Naxe.1	1.11441e-18	0.277639	0.768	0.511	1.79309e-14	1	Naxe
Eef1b2	1.22739e-24	0.277172	0.952	0.924	1.97487e-20	1	Eef1b2
Cd59a	6.03302e-32	0.277002	0.425	0.132	9.70712e-28	1	Cd59a
Acox2	8.54599e-57	0.276646	0.283	0.021	1.37505e-52	1	Acox2
Acot7	2.15435e-24	0.276588	0.636	0.323	3.46634e-20	1	Acot7
Tomm20	3.86928e-19	0.27514	0.928	0.832	6.22567e-15	1	Tomm20
Eif3f	1.59355e-23	0.274463	0.967	0.916	2.56403e-19	1	Eif3f
Ldah	3.71149e-31	0.274386	0.461	0.163	5.97178e-27	1	Ldah
Sgpp1.1	5.89325e-15	0.27407	0.72	0.449	9.48224e-11	1	Sgpp1
Steap4	4.79587e-21	0.273377	0.392	0.154	7.71656e-17	1	Steap4
Eef1a1	1.29737e-41	0.272964	1	0.998	2.08747e-37	1	Eef1a1
Tbrg1	6.30354e-14	0.272733	0.759	0.574	1.01424e-09	1	Tbrg1
Atp5g1	1.63831e-11	0.272356	0.967	0.906	2.63605e-07	1	Atp5g1
Rpsa	1.43257e-27	0.272296	0.982	0.984	2.305e-23	1	Rpsa
Coq8a	9.22072e-32	0.270408	0.473	0.162	1.48361e-27	1	Coq8a
Slc7a5	7.86897e-20	0.270407	0.509	0.251	1.26612e-15	1	Slc7a5
Rps15a	1.96258e-31	0.270331	0.991	0.988	3.15779e-27	1	Rps15a
Aldh9a1	2.55064e-24	0.270287	0.455	0.191	4.10398e-20	1	Aldh9a1
Hist1h1c	1.57531e-07	0.269158	0.554	0.391	0.00253468	1	Hist1h1c
Cct5	4.36713e-14	0.268279	0.855	0.724	7.02671e-10	1	Cct5
Mcrip2	3.42877e-22	0.268252	0.437	0.183	5.51689e-18	1	Mcrip2
Rps7	6.13712e-32	0.267564	0.985	0.976	9.87463e-28	1	Rps7
Rpl6	4.56889e-35	0.266512	0.991	0.989	7.35135e-31	1	Rpl6
Uqcc3	1.29692e-12	0.265397	0.726	0.514	2.08675e-08	1	Uqcc3
Rps2	4.63378e-29	0.26538	0.991	0.986	7.45575e-25	1	Rps2
Mpdu1	7.77409e-17	0.264981	0.62	0.378	1.25085e-12	1	Mpdu1
Rack1	3.29316e-28	0.26486	0.985	0.961	5.2987e-24	1	Rack1
Irx1	8.16996e-29	0.264813	0.352	0.1	1.31455e-24	1	Irx1
Lama4	5.0372e-45	0.262692	0.364	0.064	8.10486e-41	1	Lama4
Cbs	6.55027e-20	0.262524	0.322	0.118	1.05394e-15	1	Cbs
Hoxd3os1	1.47126e-28	0.261984	0.419	0.144	2.36725e-24	1	Hoxd3os1
Atad3a	1.82211e-19	0.261239	0.557	0.294	2.93177e-15	1	Atad3a
Itm2c.1	8.15333e-20	0.26087	0.684	0.396	1.31187e-15	1	Itm2c
Sdr42e1	5.07572e-21	0.259766	0.328	0.121	8.16683e-17	1	Sdr42e1
Acss2	8.19999e-27	0.258998	0.286	0.071	1.31938e-22	1	Acss2
Smarca2	1.6882e-21	0.258745	0.611	0.314	2.71631e-17	1	Smarca2
Mzt2	4.75276e-18	0.256663	0.497	0.251	7.6472e-14	1	Mzt2
Rassf10	4.76918e-21	0.255598	0.431	0.184	7.6736e-17	1	Rassf10
Rps8	4.07131e-35	0.255018	0.997	0.993	6.55074e-31	1	Rps8
Srd5a1	9.90215e-29	0.254428	0.401	0.132	1.59326e-24	1	Srd5a1
Nfia	1.02879e-12	0.253503	0.572	0.344	1.65532e-08	1	Nfia
Phb	1.79012e-11	0.25348	0.732	0.562	2.88031e-07	1	Phb
Bbof1	9.79344e-37	0.253009	0.283	0.049	1.57576e-32	1	Bbof1
Atpif1	8.38978e-20	0.252959	0.982	0.958	1.34991e-15	1	Atpif1
Moxd1	1.15821e-25	0.252953	0.672	0.328	1.86356e-21	1	Moxd1
Rtn3	1.24422e-14	0.252719	0.771	0.544	2.00194e-10	1	Rtn3
Mccc1	4.46514e-28	0.252654	0.389	0.127	7.18441e-24	1	Mccc1
Rps14	3.28633e-32	0.25247	0.994	0.992	5.2877e-28	1	Rps14
Mocs1	4.81386e-30	0.252399	0.416	0.136	7.74549e-26	1	Mocs1
Fh1	1.06267e-14	0.251692	0.581	0.37	1.70984e-10	1	Fh1
Polr2e	5.16167e-14	0.251196	0.825	0.622	8.30512e-10	1	Polr2e
H2-Ke6	5.00599e-18	0.250957	0.62	0.361	8.05464e-14	1	H2-Ke6
Pigyl	2.67725e-17	0.250753	0.642	0.387	4.30769e-13	1	Pigyl
Tfam	4.52516e-20	0.250519	0.494	0.238	7.28098e-16	1	Tfam
Unc119.1	8.70666e-27	0.250177	0.449	0.167	1.4009e-22	1	Unc119
Wasf2	2.94068e-07	-0.250722	0.398	0.508	0.00473155	1	Wasf2
Hk2	2.04705e-11	-0.252182	0.102	0.274	3.29371e-07	1	Hk2
Sec61g	7.69089e-21	-0.252639	0.949	0.928	1.23746e-16	1	Sec61g
Slc9a3r1	1.18604e-09	-0.253183	0.127	0.279	1.90834e-05	1	Slc9a3r1
Pdcd10	7.1628e-07	-0.255021	0.464	0.543	0.0115249	1	Pdcd10
Hnrnpa3	3.01629e-08	-0.255037	0.834	0.833	0.000485321	1	Hnrnpa3
S100a16	2.19338e-06	-0.256033	0.919	0.871	0.0352916	1	S100a16
Vangl2	3.91108e-08	-0.256109	0.13	0.262	0.000629293	1	Vangl2
Tspan9	1.2382e-07	-0.258531	0.166	0.297	0.00199227	1	Tspan9
Capn2	1.063e-06	-0.25901	0.223	0.334	0.0171036	1	Capn2
Gnai3	1.68712e-07	-0.259173	0.413	0.505	0.00271458	1	Gnai3
Lgals7	2.51782e-09	-0.259378	1	0.939	4.05117e-05	1	Lgals7
Actr2	9.11928e-08	-0.259706	0.431	0.519	0.00146729	1	Actr2
Manf	2.17029e-07	-0.259741	0.506	0.579	0.00349199	1	Manf
Pgap2	4.73231e-08	-0.261045	0.37	0.477	0.000761428	1	Pgap2
Hint1	7.79413e-12	-0.262211	0.934	0.919	1.25408e-07	1	Hint1
Atp6v1g1	1.05642e-10	-0.262755	0.849	0.842	1.69979e-06	1	Atp6v1g1
Coro1c	1.55491e-10	-0.264152	0.178	0.339	2.50185e-06	1	Coro1c
Mapkapk3	3.8761e-11	-0.265214	0.163	0.325	6.23664e-07	1	Mapkapk3
Zyx	4.67058e-07	-0.265516	0.163	0.287	0.00751497	1	Zyx
Enah	3.58531e-07	-0.266627	0.178	0.298	0.00576876	1	Enah
Tmem50a	7.46965e-09	-0.267546	0.614	0.667	0.000120187	1	Tmem50a
Pdia3	5.79922e-12	-0.269137	0.795	0.827	9.33094e-08	1	Pdia3
Ppp1r2	2.03305e-06	-0.270585	0.491	0.561	0.0327118	1	Ppp1r2
Sec62	2.52287e-07	-0.271532	0.729	0.743	0.0040593	1	Sec62
Eif6	7.05481e-07	-0.272352	0.738	0.726	0.0113512	1	Eif6
Ptms	8.3512e-09	-0.27243	0.873	0.881	0.000134371	1	Ptms
Cnn3.1	6.78419e-08	-0.272668	0.151	0.279	0.00109158	1	Cnn3
Kctd1	2.48642e-10	-0.273135	0.22	0.375	4.00065e-06	1	Kctd1
Ywhaz	1.3482e-08	-0.273442	0.684	0.71	0.000216925	1	Ywhaz
Abhd17c	4.6953e-10	-0.275341	0.217	0.374	7.55474e-06	1	Abhd17c
Mprip	4.65021e-08	-0.275741	0.187	0.326	0.000748218	1	Mprip
Mfsd6	1.93874e-13	-0.27658	0.105	0.295	3.11944e-09	1	Mfsd6
Pitpna.1	7.3203e-10	-0.278057	0.361	0.491	1.17784e-05	1	Pitpna
Efna1	3.99695e-07	-0.278702	0.163	0.279	0.0064311	1	Efna1
Gnb2	3.62323e-12	-0.279295	0.858	0.856	5.82978e-08	1	Gnb2
Mrpl33	2.08202e-11	-0.280237	0.783	0.787	3.34997e-07	1	Mrpl33
Sppl3	3.65986e-11	-0.280365	0.181	0.353	5.88871e-07	1	Sppl3
Gng5	4.51014e-11	-0.280542	0.883	0.867	7.25682e-07	1	Gng5
Iffo2.1	1.26904e-08	-0.281507	0.114	0.251	0.000204188	1	Iffo2
Rabac1	6.67196e-07	-0.28186	0.801	0.791	0.0107352	1	Rabac1
Gipc1	1.87235e-07	-0.282415	0.367	0.465	0.00301261	1	Gipc1
Hspa4l	1.9362e-08	-0.283493	0.226	0.363	0.000311535	1	Hspa4l
Tap1	9.44956e-12	-0.289335	0.105	0.27	1.52043e-07	1	Tap1
Lsr	1.48521e-09	-0.292497	0.301	0.433	2.3897e-05	1	Lsr
Bax	2.22271e-08	-0.294662	0.476	0.565	0.000357635	1	Bax
Plxnb2.1	7.24079e-09	-0.295362	0.208	0.36	0.000116504	1	Plxnb2
Ccdc3	1.04967e-09	-0.295568	0.133	0.28	1.68891e-05	1	Ccdc3
Pdlim2	3.20384e-13	-0.29669	0.084	0.266	5.15497e-09	1	Pdlim2
Vasp	5.35453e-07	-0.297435	0.434	0.519	0.00861544	1	Vasp
Slc39a6	1.5753e-12	-0.298359	0.139	0.321	2.53466e-08	1	Slc39a6
Capzb	1.11802e-09	-0.299385	0.708	0.724	1.79889e-05	1	Capzb
Rrbp1	8.80753e-07	-0.299963	0.473	0.565	0.0141713	1	Rrbp1
Tmem165	3.23743e-09	-0.300067	0.401	0.511	5.20902e-05	1	Tmem165
Krt79.1	1.31992e-54	-0.301056	0.861	0.339	2.12376e-50	1	Krt79
Mapk3	2.65377e-06	-0.301541	0.488	0.542	0.0426991	1	Mapk3
Spint2	1.11844e-07	-0.302691	0.937	0.87	0.00179958	1	Spint2
Sec61b	2.29912e-12	-0.30324	0.81	0.802	3.69929e-08	1	Sec61b
Degs1	1.58544e-09	-0.303543	0.449	0.544	2.55097e-05	1	Degs1
Pir	6.68374e-19	-0.303805	0.048	0.274	1.07541e-14	1	Pir
Cib1.1	1.31646e-08	-0.307296	0.316	0.434	0.000211818	1	Cib1
Herpud1	5.48764e-10	-0.307432	0.253	0.396	8.82962e-06	1	Herpud1
Kif21a	2.84712e-14	-0.308628	0.084	0.277	4.58102e-10	1	Kif21a
Irf6	2.56316e-12	-0.308859	0.25	0.425	4.12412e-08	1	Irf6
Plekha1	3.30165e-17	-0.309238	0.102	0.331	5.31235e-13	1	Plekha1
Rbms1	5.49552e-08	-0.309679	0.37	0.482	0.00088423	1	Rbms1
Gnai2	1.36708e-06	-0.311099	0.642	0.651	0.0219964	1	Gnai2
Tpm3.1	6.46285e-10	-0.313363	0.539	0.615	1.03987e-05	1	Tpm3
Nt5c	5.7378e-08	-0.314325	0.422	0.51	0.000923212	1	Nt5c
Arhgdia.1	3.08896e-12	-0.314981	0.62	0.698	4.97014e-08	1	Arhgdia
Tmem43	1.873e-15	-0.315816	0.139	0.343	3.01366e-11	1	Tmem43
Ppib	1.22546e-16	-0.316431	0.883	0.892	1.97177e-12	1	Ppib
Itpr3	6.923e-15	-0.321038	0.093	0.298	1.11391e-10	1	Itpr3
Ppl.1	7.52772e-19	-0.323694	0.051	0.283	1.21121e-14	1	Ppl
Hebp2	1.20815e-16	-0.323913	0.151	0.371	1.94392e-12	1	Hebp2
Rac1	2.36912e-12	-0.324859	0.768	0.773	3.81192e-08	1	Rac1
H2-Q4	1.06135e-10	-0.325384	0.111	0.272	1.70771e-06	1	H2-Q4
Nab1.1	6.0334e-16	-0.32591	0.117	0.328	9.70773e-12	1	Nab1
Cnn2	1.1703e-06	-0.328094	0.289	0.4	0.0188301	1	Cnn2
Cyb561	1.39741e-19	-0.32905	0.13	0.375	2.24843e-15	1	Cyb561
Ank	4.43831e-12	-0.331469	0.117	0.288	7.14125e-08	1	Ank
Msn	3.8723e-10	-0.331473	0.148	0.3	6.23053e-06	1	Msn
Rnase4	1.21031e-07	-0.333172	0.34	0.462	0.00194739	1	Rnase4
Ppp3ca	1.32102e-10	-0.334382	0.539	0.634	2.12551e-06	1	Ppp3ca
Nectin1	7.67202e-13	-0.334647	0.196	0.385	1.23443e-08	1	Nectin1
Ptgr1	4.33611e-13	-0.335728	0.151	0.334	6.97681e-09	1	Ptgr1
Pfn1	8.75293e-26	-0.33585	0.97	0.956	1.40835e-21	1	Pfn1
Cyb5r3	1.6294e-09	-0.336072	0.645	0.717	2.62171e-05	1	Cyb5r3
Crip2	2.17043e-07	-0.336393	0.84	0.799	0.00349222	1	Crip2
Ccdc34	6.95581e-07	-0.337406	0.292	0.403	0.0111919	1	Ccdc34
Kif5b	9.75336e-11	-0.338126	0.66	0.721	1.56932e-06	1	Kif5b
Ass1	2.10451e-09	-0.339174	0.358	0.5	3.38615e-05	1	Ass1
Wnt10a.1	7.21509e-10	-0.342272	0.157	0.301	1.16091e-05	1	Wnt10a
Cdc42ep3.1	7.35005e-12	-0.342858	0.136	0.318	1.18262e-07	1	Cdc42ep3
Tapbp	3.09918e-11	-0.344091	0.223	0.391	4.98658e-07	1	Tapbp
Dstn	1.11221e-12	-0.345555	0.889	0.899	1.78955e-08	1	Dstn
Nans	1.56519e-08	-0.347878	0.169	0.306	0.000251839	1	Nans
Tuba4a	6.67436e-09	-0.34847	0.292	0.42	0.00010739	1	Tuba4a
Ptbp3	3.13352e-13	-0.35216	0.313	0.498	5.04183e-09	1	Ptbp3
Pgam1	4.13145e-09	-0.352279	0.804	0.779	6.6475e-05	1	Pgam1
Bok	1.22789e-13	-0.353964	0.292	0.477	1.97568e-09	1	Bok
Pkp3	6.60294e-10	-0.354478	0.611	0.673	1.06241e-05	1	Pkp3
Cast	1.50126e-12	-0.355259	0.593	0.65	2.41552e-08	1	Cast
Elob	2.51319e-25	-0.357714	0.919	0.941	4.04372e-21	1	Elob
Nectin4	3.06475e-10	-0.358246	0.127	0.277	4.93118e-06	1	Nectin4
Myh9	5.52229e-11	-0.359165	0.322	0.479	8.88537e-07	1	Myh9
Lmna.1	2.59772e-10	-0.359399	0.892	0.913	4.17973e-06	1	Lmna
Ctnna1	4.31715e-14	-0.360911	0.509	0.636	6.94629e-10	1	Ctnna1
Clip4	9.30297e-25	-0.362587	0.018	0.286	1.49685e-20	1	Clip4
Sdcbp	8.86152e-11	-0.362743	0.461	0.585	1.42582e-06	1	Sdcbp
Calr	4.67691e-13	-0.36518	0.774	0.818	7.52515e-09	1	Calr
Nptn	5.75894e-14	-0.365625	0.437	0.592	9.26613e-10	1	Nptn
Cfl1	9.02277e-19	-0.367147	0.877	0.901	1.45176e-14	1	Cfl1
Gstm2	9.60101e-12	-0.368362	0.229	0.399	1.5448e-07	1	Gstm2
Afdn	7.10554e-10	-0.369159	0.34	0.478	1.14328e-05	1	Afdn
Hsp90b1	5.55696e-12	-0.369639	0.729	0.762	8.94115e-08	1	Hsp90b1
Serpinb6a	5.75345e-09	-0.372892	0.437	0.521	9.2573e-05	1	Serpinb6a
Pfkl	1.37404e-15	-0.372962	0.232	0.432	2.21082e-11	1	Pfkl
Prnp	4.81837e-21	-0.373724	0.06	0.311	7.75276e-17	1	Prnp
Fkbp1a	2.2182e-08	-0.374795	0.732	0.741	0.000356908	1	Fkbp1a
Cdh1	1.59017e-12	-0.376358	0.47	0.601	2.55858e-08	1	Cdh1
Uqcc2	4.0867e-19	-0.380625	0.777	0.809	6.57549e-15	1	Uqcc2
Gapdh	5.95292e-16	-0.382932	0.934	0.92	9.57825e-12	1	Gapdh
Ndrg1	1.13455e-08	-0.383597	0.169	0.311	0.000182549	1	Ndrg1
Klf3	9.9512e-21	-0.385397	0.096	0.353	1.60115e-16	1	Klf3
Ubald2	5.02586e-14	-0.385613	0.554	0.667	8.0866e-10	1	Ubald2
Ahnak.1	7.08586e-10	-0.385896	0.75	0.771	1.14011e-05	1	Ahnak
Dapk2.1	4.38141e-14	-0.387424	0.072	0.256	7.04969e-10	1	Dapk2
Tpm4	2.58624e-09	-0.388217	0.627	0.68	4.16127e-05	1	Tpm4
Ociad2.1	2.63339e-16	-0.393097	0.262	0.459	4.23712e-12	1	Ociad2
Ctnnbip1	8.04356e-15	-0.394621	0.319	0.498	1.29421e-10	1	Ctnnbip1
Tpi1	3.20009e-14	-0.398302	0.819	0.833	5.14894e-10	1	Tpi1
Ywhaq	2.10252e-17	-0.403463	0.78	0.786	3.38295e-13	1	Ywhaq
Ppp1r14c	5.28537e-20	-0.403735	0.069	0.313	8.50416e-16	1	Ppp1r14c
Itm2b	8.15559e-19	-0.40376	0.958	0.965	1.31224e-14	1	Itm2b
Pam	3.21821e-14	-0.406926	0.099	0.297	5.1781e-10	1	Pam
Ece1	5.11407e-10	-0.407582	0.298	0.435	8.22853e-06	1	Ece1
Cd81	1.07218e-10	-0.411564	0.678	0.714	1.72514e-06	1	Cd81
Ctsh	6.26259e-27	-0.414385	0.039	0.334	1.00765e-22	1	Ctsh
H1f0	1.72609e-09	-0.414576	0.633	0.704	2.77728e-05	1	H1f0
Eno1	8.65131e-14	-0.419038	0.801	0.841	1.392e-09	1	Eno1
Mall.1	4.34671e-18	-0.421822	0.051	0.268	6.99386e-14	1	Mall
Cd44.1	9.28213e-12	-0.426209	0.443	0.572	1.4935e-07	1	Cd44
Actr3	4.01264e-16	-0.426865	0.602	0.688	6.45633e-12	1	Actr3
Pinlyp	2.50675e-20	-0.433434	0.024	0.254	4.03335e-16	1	Pinlyp
Jag1	8.4242e-18	-0.437206	0.081	0.311	1.35545e-13	1	Jag1
Tmsb10	2.27046e-13	-0.439714	0.84	0.908	3.65317e-09	1	Tmsb10
Cltb.1	9.8192e-18	-0.443674	0.593	0.681	1.57991e-13	1	Cltb
Ckap4	5.70882e-34	-0.443709	0.036	0.384	9.18549e-30	1	Ckap4
Tspan3	2.88289e-12	-0.444808	0.364	0.502	4.63858e-08	1	Tspan3
Filip1l.1	2.84601e-09	-0.447157	0.114	0.256	4.57923e-05	1	Filip1l
Higd1a	7.07033e-09	-0.447847	0.765	0.758	0.000113762	1	Higd1a
Dsc3	7.65418e-10	-0.448917	0.551	0.603	1.23156e-05	1	Dsc3
Rab11a.1	4.64652e-17	-0.449388	0.494	0.638	7.47626e-13	1	Rab11a
Tspo.1	4.55459e-20	-0.455449	0.804	0.861	7.32833e-16	1	Tspo
Serpinb5.1	4.65715e-14	-0.456328	0.651	0.673	7.49335e-10	1	Serpinb5
Gstm5.1	1.23933e-09	-0.465696	0.334	0.457	1.99408e-05	1	Gstm5
Lamb3.1	2.14739e-19	-0.470277	0.102	0.343	3.45515e-15	1	Lamb3
Cd109	2.4233e-22	-0.476398	0.142	0.412	3.89909e-18	1	Cd109
Sostdc1.1	1.28377e-06	-0.476878	0.205	0.311	0.0206559	1	Sostdc1
Iqgap1	2.51514e-21	-0.485423	0.44	0.635	4.04687e-17	1	Iqgap1
Ifi27	2.89356e-21	-0.488109	0.428	0.624	4.65574e-17	1	Ifi27
Wnt4.1	5.53907e-20	-0.490044	0.202	0.451	8.91236e-16	1	Wnt4
Mtch1	4.06386e-24	-0.49243	0.566	0.716	6.53875e-20	1	Mtch1
Tubb4b	1.5632e-08	-0.500252	0.479	0.568	0.000251519	1	Tubb4b
Jup.1	5.07458e-16	-0.50214	0.711	0.762	8.165e-12	1	Jup
Ralbp1.1	5.35323e-23	-0.503642	0.458	0.657	8.61335e-19	1	Ralbp1
Glul	5.19509e-12	-0.506522	0.533	0.668	8.3589e-08	1	Glul
Lad1.1	1.15199e-25	-0.507923	0.181	0.467	1.85355e-21	1	Lad1
Ctsb.1	6.16189e-19	-0.51014	0.795	0.813	9.91448e-15	1	Ctsb
Pgk1	3.67675e-15	-0.510539	0.786	0.808	5.91588e-11	1	Pgk1
Phlda3.1	4.31344e-17	-0.516242	0.392	0.559	6.94033e-13	1	Phlda3
Psmb8	3.70306e-29	-0.527059	0.036	0.347	5.95822e-25	1	Psmb8
Egln3.1	2.17751e-18	-0.528926	0.054	0.279	3.50362e-14	1	Egln3
Ly6e	4.31756e-19	-0.531221	0.678	0.765	6.94696e-15	1	Ly6e
Gm42418	6.29815e-15	-0.532513	0.81	0.866	1.01337e-10	1	Gm42418
Calm2.1	3.31534e-13	-0.539323	0.78	0.804	5.33438e-09	1	Calm2
Atp1b3	8.07515e-24	-0.543109	0.846	0.833	1.29929e-19	1	Atp1b3
Meis2.1	9.19681e-16	-0.555495	0.325	0.497	1.47977e-11	1	Meis2
Gltp.1	3.50393e-14	-0.557837	0.608	0.649	5.63783e-10	1	Gltp
Serpinb1a.1	5.322e-21	-0.557993	0.018	0.251	8.5631e-17	1	Serpinb1a
Selenow.1	1.08652e-35	-0.558427	0.867	0.905	1.74821e-31	1	Selenow
Pkp1	8.47995e-18	-0.563864	0.416	0.569	1.36442e-13	1	Pkp1
Avpi1.1	9.97231e-21	-0.570359	0.337	0.552	1.60454e-16	1	Avpi1
Tppp3	1.27319e-15	-0.570681	0.217	0.422	2.04856e-11	1	Tppp3
Them5.1	1.10825e-17	-0.573807	0.148	0.38	1.78318e-13	1	Them5
Ccnd1.1	3.71455e-25	-0.579046	0.033	0.307	5.97672e-21	1	Ccnd1
Gstm1	1.08393e-18	-0.579532	0.509	0.68	1.74405e-14	1	Gstm1
Chit1.1	1.46069e-23	-0.582712	0.006	0.256	2.35025e-19	1	Chit1
Timp2.1	4.35466e-20	-0.584119	0.087	0.332	7.00664e-16	1	Timp2
Bcam.1	9.58036e-20	-0.585108	0.367	0.57	1.54148e-15	1	Bcam
Selenom.1	7.84993e-23	-0.585892	0.051	0.313	1.26305e-18	1	Selenom
Flna	6.10014e-17	-0.588417	0.187	0.417	9.81513e-13	1	Flna
Ldha.1	4.02678e-20	-0.592628	0.855	0.888	6.47909e-16	1	Ldha
Cd9	8.73813e-46	-0.599635	0.961	0.971	1.40597e-41	1	Cd9
H2-K1.1	3.7865e-13	-0.600001	0.792	0.802	6.09248e-09	1	H2-K1
Plp2	3.82923e-35	-0.600834	0.572	0.745	6.16123e-31	1	Plp2
Foxq1	1.07224e-21	-0.609288	0.277	0.527	1.72524e-17	1	Foxq1
Hap1	1.55229e-18	-0.614665	0.247	0.477	2.49764e-14	1	Hap1
Ndrg2	1.18524e-34	-0.618419	0.102	0.46	1.90705e-30	1	Ndrg2
Crabp2.1	3.05031e-20	-0.624856	0.051	0.293	4.90795e-16	1	Crabp2
Htra1	1.37596e-17	-0.628897	0.045	0.259	2.21391e-13	1	Htra1
Rab25.1	2.45486e-17	-0.631956	0.563	0.634	3.94987e-13	1	Rab25
Ltbp4	2.26709e-19	-0.633034	0.172	0.41	3.64775e-15	1	Ltbp4
Mgst3.1	1.99271e-18	-0.636409	0.693	0.732	3.20627e-14	1	Mgst3
Sdc1	5.84694e-13	-0.637092	0.861	0.813	9.40772e-09	1	Sdc1
Bgn.1	4.27695e-13	-0.639504	0.087	0.265	6.88161e-09	1	Bgn
Palld.1	6.65195e-31	-0.646573	0.087	0.426	1.0703e-26	1	Palld
Ctnnb1	2.07747e-34	-0.650595	0.542	0.781	3.34266e-30	1	Ctnnb1
Myl6	1.02966e-47	-0.650809	0.967	0.97	1.65672e-43	1	Myl6
Cst3.1	8.39809e-11	-0.656952	0.916	0.863	1.35125e-06	1	Cst3
Ahnak2	3.29439e-37	-0.665007	0.087	0.465	5.30067e-33	1	Ahnak2
Ehf	3.08993e-27	-0.668911	0.25	0.526	4.97169e-23	1	Ehf
Sgk1	3.12068e-21	-0.673854	0.099	0.358	5.02118e-17	1	Sgk1
Ezr.1	5.45503e-31	-0.678661	0.337	0.602	8.77715e-27	1	Ezr
Id3	1.09976e-17	-0.681152	0.066	0.287	1.76952e-13	1	Id3
Tacstd2	3.30751e-25	-0.683529	0.434	0.634	5.32179e-21	1	Tacstd2
Actn1	4.61122e-28	-0.686506	0.151	0.454	7.41945e-24	1	Actn1
Tmem176b	3.79389e-14	-0.690649	0.488	0.62	6.10437e-10	1	Tmem176b
Anxa2.1	5.62909e-23	-0.692796	0.889	0.906	9.0572e-19	1	Anxa2
Selenop.1	7.38143e-07	-0.693869	0.292	0.387	0.0118767	1	Selenop
Fth1.1	2.02693e-09	-0.710696	0.898	0.83	3.26133e-05	1	Fth1
Pdlim4	1.59977e-38	-0.727562	0.151	0.539	2.57402e-34	1	Pdlim4
Id4	9.07659e-23	-0.729958	0.009	0.254	1.46042e-18	1	Id4
Krt14.1	1.89147e-14	-0.731285	1	0.918	3.04338e-10	1	Krt14
Sfn.1	3.00473e-24	-0.734555	0.819	0.855	4.83462e-20	1	Sfn
Nenf	4.77223e-53	-0.74229	0.386	0.766	7.67852e-49	1	Nenf
Actb	5.56382e-29	-0.748567	0.958	0.986	8.95219e-25	1	Actb
Col17a1.1	4.90746e-17	-0.760522	0.34	0.525	7.89611e-13	1	Col17a1
Tmem176a	1.73854e-28	-0.760789	0.19	0.496	2.79731e-24	1	Tmem176a
Calm1.1	1.67494e-49	-0.772641	0.798	0.878	2.69498e-45	1	Calm1
Ctsl	7.38977e-23	-0.7735	0.268	0.523	1.18901e-18	1	Ctsl
Clic1.1	3.99534e-59	-0.783952	0.783	0.88	6.4285e-55	1	Clic1
Rbp1.1	1.10227e-19	-0.784772	0.506	0.631	1.77355e-15	1	Rbp1
Klf4	3.11214e-30	-0.799442	0.175	0.51	5.00744e-26	1	Klf4
Dusp1.1	2.95797e-08	-0.803543	0.268	0.408	0.000475937	1	Dusp1
Dbi	4.39597e-53	-0.804179	0.642	0.892	7.07312e-49	1	Dbi
Fam162a.1	6.18637e-28	-0.813368	0.711	0.784	9.95387e-24	1	Fam162a
Alox12e.1	2.81977e-21	-0.813439	0.024	0.259	4.53701e-17	1	Alox12e
App	2.50368e-51	-0.818524	0.518	0.81	4.02842e-47	1	App
Hmgb2	4.42964e-15	-0.826754	0.608	0.712	7.12728e-11	1	Hmgb2
Cavin1.1	4.15994e-36	-0.833755	0.355	0.657	6.69335e-32	1	Cavin1
Pkm.1	3.57122e-57	-0.836621	0.88	0.936	5.7461e-53	1	Pkm
Ecm1.1	5.24906e-16	-0.847392	0.145	0.355	8.44573e-12	1	Ecm1
Dsp	8.25612e-33	-0.855145	0.762	0.811	1.32841e-28	1	Dsp
Tpm2	2.71594e-28	-0.859335	0.711	0.795	4.36995e-24	1	Tpm2
H2-D1.1	2.18956e-42	-0.872514	0.852	0.901	3.523e-38	1	H2-D1
Txn1.1	1.5471e-34	-0.876859	0.898	0.918	2.48928e-30	1	Txn1
Barx2.1	1.64167e-39	-0.881872	0.232	0.581	2.64144e-35	1	Barx2
Ifi27l2a	5.32222e-28	-0.884028	0.084	0.394	8.56345e-24	1	Ifi27l2a
Emp1.1	3.88934e-36	-0.91426	0.114	0.493	6.25795e-32	1	Emp1
Klf5.1	2.9952e-51	-0.92248	0.148	0.604	4.81928e-47	1	Klf5
Krt7.1	6.00474e-23	-0.923701	0.021	0.274	9.66163e-19	1	Krt7
2200002D01Rik.1	7.29009e-26	-0.932537	0.057	0.346	1.17298e-21	1	2200002D01Rik
Pou4f1.1	7.23954e-20	-0.961287	0.027	0.253	1.16484e-15	1	Pou4f1
Epcam.1	1.38192e-31	-0.969667	0.569	0.726	2.2235e-27	1	Epcam
Dmkn	5.65908e-40	-0.980896	0.434	0.719	9.10546e-36	1	Dmkn
Dynll1	7.02061e-69	-1.00261	0.858	0.935	1.12962e-64	1	Dynll1
Tpm1.1	2.81846e-23	-1.01141	0.383	0.588	4.5349e-19	1	Tpm1
Tagln2	1.28172e-63	-1.01337	0.633	0.857	2.06228e-59	1	Tagln2
Sh3bgrl3	2.66243e-62	-1.02506	0.639	0.834	4.28384e-58	1	Sh3bgrl3
Defb1.1	6.92884e-12	-1.05041	0.289	0.44	1.11485e-07	1	Defb1
Tmsb4x	7.08771e-84	-1.07546	0.97	0.984	1.14041e-79	1	Tmsb4x
Ndufa4l2	3.24952e-17	-1.08245	0.181	0.407	5.22847e-13	1	Ndufa4l2
Ly6a.1	9.83584e-38	-1.08421	0.033	0.403	1.58259e-33	1	Ly6a
Ptn	3.59439e-41	-1.09103	0.142	0.528	5.78338e-37	1	Ptn
Lypd3	3.67385e-35	-1.10435	0.289	0.579	5.91123e-31	1	Lypd3
Gsto1.1	1.85711e-12	-1.10789	0.75	0.729	2.98809e-08	1	Gsto1
S100a4.1	6.58236e-25	-1.16598	0.051	0.325	1.0591e-20	1	S100a4
Wfdc2.1	2.96479e-28	-1.16827	0.027	0.327	4.77036e-24	1	Wfdc2
Cstb	1.93806e-41	-1.19304	0.88	0.906	3.11834e-37	1	Cstb
Capg.1	5.09556e-78	-1.2147	0.428	0.802	8.19875e-74	1	Capg
Gsta4.1	1.27115e-17	-1.22169	0.373	0.519	2.04528e-13	1	Gsta4
Fam25c.1	4.64023e-33	-1.22782	0.042	0.384	7.46613e-29	1	Fam25c
Krt16.1	8.82751e-28	-1.23065	0.087	0.394	1.42035e-23	1	Krt16
Aqp3.1	3.30429e-33	-1.2472	0.078	0.417	5.3166e-29	1	Aqp3
B2m.1	2.43096e-32	-1.27302	0.822	0.847	3.91141e-28	1	B2m
S100a11.1	7.82415e-89	-1.30323	0.898	0.957	1.25891e-84	1	S100a11
Gpx2	2.25709e-62	-1.34568	0.087	0.6	3.63165e-58	1	Gpx2
Ckmt1	3.25928e-84	-1.36091	0.187	0.749	5.24418e-80	1	Ckmt1
Car2.1	3.74997e-37	-1.36813	0.193	0.541	6.03371e-33	1	Car2
Sprr1a	6.46034e-14	-1.43219	0.09	0.274	1.03947e-09	1	Sprr1a
Mfge8.1	2.39298e-77	-1.46782	0.12	0.694	3.85031e-73	1	Mfge8
Krt15.1	3.07137e-14	-1.5283	0.63	0.662	4.94183e-10	1	Krt15
Hspb1	3.5419e-73	-1.57341	0.117	0.677	5.69891e-69	1	Hspb1
Krt5.1	8.12398e-60	-1.62524	0.678	0.851	1.30715e-55	1	Krt5
BC100530.1	9.31942e-21	-1.64584	0.045	0.281	1.49949e-16	1	BC100530
Cxcl14.1	2.37065e-19	-1.64965	0.16	0.398	3.81437e-15	1	Cxcl14
Ly6d.1	1.02777e-42	-1.66271	0.548	0.754	1.65368e-38	1	Ly6d
Cpe.1	1.07729e-67	-1.68825	0.211	0.712	1.73336e-63	1	Cpe
Igfbp7.1	1.2569e-27	-1.72221	0.057	0.353	2.02236e-23	1	Igfbp7
Gsn.1	1.74844e-72	-1.72691	0.25	0.741	2.81324e-68	1	Gsn
Anxa1.1	1.82522e-83	-1.81429	0.497	0.849	2.93678e-79	1	Anxa1
Krt17.1	6.32073e-29	-1.9366	0.575	0.729	1.01701e-24	1	Krt17
Krt1.1	1.38771e-11	-1.94905	0.148	0.303	2.23282e-07	1	Krt1
Stfa3.1	4.71129e-23	-1.95039	0.054	0.313	7.58047e-19	1	Stfa3
Calm4.1	4.67517e-28	-2.02099	0.157	0.449	7.52234e-24	1	Calm4
Lgals3.1	3.42249e-75	-2.0839	0.277	0.754	5.50679e-71	1	Lgals3
S100a6.1	1.39263e-95	-2.10062	0.828	0.969	2.24073e-91	1	S100a6
Crip1	3.1517e-55	-2.22897	0.22	0.651	5.07108e-51	1	Crip1
Krt6a.1	3.79381e-46	-2.28192	0.123	0.536	6.10425e-42	1	Krt6a
Defb6.1	4.32499e-08	-2.30045	0.196	0.311	0.000695891	1	Defb6
Dapl1.1	1.31212e-86	-2.33064	0.105	0.717	2.11121e-82	1	Dapl1
Cst6.1	1.10437e-10	-2.87297	0.886	0.864	1.77694e-06	1	Cst6
Krtdap.1	2.45554e-47	-2.8844	0.28	0.625	3.95096e-43	1	Krtdap
Cluster 3_Hair follicle
	p_val	avg_logFC	pct.1	pct.2	p_val_adj	cluster	gene
Cxcl14.3	5.24277e-91	2.46926	0.882	0.277	8.43562e-87	3	Cxcl14
Wfdc18	4.02561e-52	2.26462	0.5	0.104	6.47721e-48	3	Wfdc18
Sbsn.2	1.88031e-27	1.68154	0.725	0.54	3.02542e-23	3	Sbsn
Shisa2	6.47369e-164	1.6163	0.697	0.034	1.04162e-159	3	Shisa2
Krt17.2	2.54097e-44	1.49584	0.921	0.667	4.08841e-40	3	Krt17
Gja1.2	2.56316e-44	1.49544	0.876	0.66	4.12412e-40	3	Gja1
Postn	2.28403e-31	1.38947	0.298	0.05	3.67501e-27	3	Postn
Selenop.2	3.37943e-53	1.35447	0.753	0.317	5.4375e-49	3	Selenop
Gjb2	1.74679e-56	1.31352	0.393	0.048	2.81058e-52	3	Gjb2
Hspb1.1	4.92927e-30	1.31159	0.792	0.527	7.93119e-26	3	Hspb1
Clasrp.1	1.78897e-47	1.24188	0.697	0.291	2.87846e-43	3	Clasrp
Lhx2	5.65511e-178	1.21903	0.646	0.013	9.09907e-174	3	Lhx2
Pthlh	1.59208e-25	1.21407	0.281	0.059	2.56165e-21	3	Pthlh
Gas1.2	8.88661e-36	1.18843	0.747	0.392	1.42986e-31	3	Gas1
Sox9.1	2.21268e-38	1.16058	0.753	0.443	3.5602e-34	3	Sox9
Id4.1	6.72135e-69	1.13248	0.652	0.143	1.08147e-64	3	Id4
Sgk1.1	1.56129e-23	1.09248	0.562	0.269	2.51212e-19	3	Sgk1
Sdc1.1	1.47351e-34	1.0765	0.916	0.812	2.37087e-30	3	Sdc1
Pdzrn3	6.66546e-92	1.07595	0.534	0.052	1.07247e-87	3	Pdzrn3
Tbx1	2.35219e-126	1.0758	0.517	0.018	3.78468e-122	3	Tbx1
Palld.2	1.22894e-35	1.04343	0.663	0.314	1.97737e-31	3	Palld
Krt6a.2	4.89733e-08	1.02944	0.562	0.433	0.000787981	3	Krt6a
Krt16.3	8.59502e-22	1.01864	0.596	0.294	1.38294e-17	3	Krt16
Actn1.2	1.28201e-40	1.00729	0.719	0.346	2.06276e-36	3	Actn1
Tpm1.2	2.43536e-31	0.943487	0.77	0.514	3.91849e-27	3	Tpm1
Creb5	2.29852e-74	0.928497	0.522	0.069	3.69832e-70	3	Creb5
Krt5.2	1.19085e-32	0.912578	0.961	0.795	1.91608e-28	3	Krt5
Trim29.1	2.29165e-36	0.887622	0.876	0.71	3.68726e-32	3	Trim29
Barx2.2	1.70014e-27	0.885937	0.742	0.476	2.73553e-23	3	Barx2
Vgll4.1	2.259e-20	0.881831	0.466	0.214	3.63473e-16	3	Vgll4
Cald1	6.78667e-68	0.881237	0.612	0.101	1.09198e-63	3	Cald1
Lypd3.2	2.37615e-19	0.864517	0.702	0.493	3.82322e-15	3	Lypd3
Thbs1	3.7691e-12	0.853138	0.253	0.091	6.06448e-08	3	Thbs1
Pdrg1	3.10538e-19	0.835905	0.612	0.426	4.99656e-15	3	Pdrg1
S100a1.1	1.25279e-23	0.835162	0.702	0.5	2.01575e-19	3	S100a1
Rflnb.1	6.19387e-14	0.826109	0.506	0.304	9.96594e-10	3	Rflnb
Slc6a6.1	3.3431e-09	0.817877	0.624	0.532	5.37904e-05	3	Slc6a6
Flrt3	3.50948e-32	0.814639	0.36	0.082	5.64676e-28	3	Flrt3
Efna5.1	2.86461e-30	0.811655	0.545	0.226	4.60916e-26	3	Efna5
Slc38a2.1	1.92403e-12	0.810098	0.674	0.569	3.09576e-08	3	Slc38a2
Ppp1r14c.1	1.58302e-34	0.806078	0.567	0.221	2.54708e-30	3	Ppp1r14c
Gstm5.3	3.17816e-20	0.797469	0.629	0.405	5.11366e-16	3	Gstm5
Gm973	7.78693e-59	0.787935	0.32	0.024	1.25292e-54	3	Gm973
Hap1.1	3.15889e-19	0.78434	0.635	0.401	5.08266e-15	3	Hap1
Tgfbi.1	5.62581e-12	0.777116	0.517	0.354	9.05192e-08	3	Tgfbi
Cd24a.2	5.21246e-12	0.770963	0.702	0.585	8.38685e-08	3	Cd24a
Vangl2.1	8.00649e-43	0.770694	0.579	0.189	1.28824e-38	3	Vangl2
Arpc1b.1	3.97832e-17	0.76601	0.787	0.729	6.40111e-13	3	Arpc1b
Perp.1	5.59552e-30	0.756769	0.949	0.909	9.0032e-26	3	Perp
Sox4	3.44823e-10	0.753718	0.579	0.441	5.54821e-06	3	Sox4
Palmd	2.77818e-31	0.748713	0.596	0.267	4.4701e-27	3	Palmd
Dsc3.1	1.36139e-21	0.741439	0.753	0.571	2.19048e-17	3	Dsc3
Pdlim7	1.06793e-42	0.733258	0.494	0.121	1.71831e-38	3	Pdlim7
Il11ra1.1	1.01646e-25	0.73323	0.607	0.302	1.63549e-21	3	Il11ra1
Hspa2	2.01484e-28	0.727898	0.461	0.155	3.24188e-24	3	Hspa2
Lancl1	2.27569e-24	0.727723	0.601	0.333	3.66159e-20	3	Lancl1
Samd5	1.86877e-52	0.716183	0.483	0.092	3.00685e-48	3	Samd5
Jun.3	2.54574e-11	0.712259	0.803	0.635	4.09609e-07	3	Jun
Trps1	8.75345e-33	0.709455	0.596	0.244	1.40843e-28	3	Trps1
Lgr5	2.16183e-55	0.707932	0.264	0.014	3.47838e-51	3	Lgr5
Ctnnb1.1	3.74572e-23	0.707087	0.831	0.716	6.02686e-19	3	Ctnnb1
Apoe.2	8.40204e-24	0.705658	0.989	0.937	1.35189e-19	3	Apoe
Maf	1.67103e-52	0.700187	0.517	0.104	2.68869e-48	3	Maf
Nlrp10	1.23833e-29	0.696501	0.337	0.074	1.99247e-25	3	Nlrp10
Gsn.2	7.01681e-33	0.690968	0.854	0.608	1.129e-28	3	Gsn
Id2	5.48698e-10	0.688927	0.562	0.389	8.82855e-06	3	Id2
Dsp.1	5.4358e-18	0.688299	0.848	0.794	8.74621e-14	3	Dsp
Gcat	4.68477e-17	0.688178	0.489	0.271	7.53779e-13	3	Gcat
Filip1l.2	8.90323e-25	0.67582	0.494	0.19	1.43253e-20	3	Filip1l
Lmo4.1	6.9376e-10	0.671205	0.567	0.445	1.11626e-05	3	Lmo4
Sfn.2	8.40063e-16	0.663714	0.893	0.841	1.35166e-11	3	Sfn
Flnb	7.55954e-30	0.657745	0.478	0.165	1.21633e-25	3	Flnb
Calml3.2	9.88401e-24	0.655954	0.747	0.423	1.59034e-19	3	Calml3
Pfn2	4.18795e-54	0.654301	0.444	0.071	6.73841e-50	3	Pfn2
Afdn.1	4.72324e-18	0.648384	0.629	0.425	7.5997e-14	3	Afdn
Marcksl1.2	5.84681e-19	0.645544	0.742	0.554	9.40751e-15	3	Marcksl1
Capns2.1	5.18619e-13	0.643267	0.32	0.134	8.34458e-09	3	Capns2
Iffo2.2	3.45264e-29	0.642826	0.506	0.185	5.5553e-25	3	Iffo2
Macf1.1	1.7977e-21	0.642034	0.59	0.325	2.8925e-17	3	Macf1
Cst3.3	4.46725e-08	0.640812	0.865	0.875	0.000718781	3	Cst3
Jag1.1	5.65228e-22	0.635351	0.511	0.23	9.09452e-18	3	Jag1
Ctsf.1	5.81594e-26	0.627233	0.478	0.185	9.35785e-22	3	Ctsf
Cdc42ep3.3	1.22084e-21	0.626232	0.528	0.247	1.96434e-17	3	Cdc42ep3
Atp6v1e1	1.41888e-14	0.621211	0.685	0.574	2.28298e-10	3	Atp6v1e1
App.1	2.48214e-14	0.620286	0.831	0.737	3.99377e-10	3	App
Cited2	1.00934e-09	0.619683	0.309	0.15	1.62403e-05	3	Cited2
Timp2.2	9.31795e-37	0.615646	0.646	0.232	1.49926e-32	3	Timp2
Jund.1	6.83836e-09	0.614735	0.86	0.809	0.000110029	3	Jund
Rai14	1.29694e-42	0.612034	0.365	0.06	2.08677e-38	3	Rai14
Lap3.3	6.43028e-11	0.606891	0.539	0.412	1.03463e-06	3	Lap3
Ucp2.3	3.84538e-14	0.604918	0.843	0.775	6.18721e-10	3	Ucp2
Sdc4.2	2.8673e-11	0.604614	0.798	0.734	4.61348e-07	3	Sdc4
Fkbp1a.1	6.24424e-19	0.604586	0.792	0.732	1.0047e-14	3	Fkbp1a
Agl	3.86216e-15	0.603935	0.404	0.19	6.21422e-11	3	Agl
Col18a1	5.10744e-17	0.596756	0.404	0.168	8.21786e-13	3	Col18a1
Mafb	3.92304e-21	0.588793	0.376	0.126	6.31218e-17	3	Mafb
Ppp1cb	1.26037e-10	0.587353	0.68	0.662	2.02794e-06	3	Ppp1cb
Urah.2	4.61799e-14	0.586945	0.68	0.532	7.43035e-10	3	Urah
Cpne8	9.01163e-10	0.573995	0.5	0.354	1.44997e-05	3	Cpne8
Ddr1	1.30223e-19	0.573795	0.691	0.474	2.09529e-15	3	Ddr1
Ephb6	1.27758e-19	0.568393	0.472	0.21	2.05563e-15	3	Ephb6
Zfp266	1.56076e-06	0.566342	0.478	0.385	0.0251127	3	Zfp266
Ank.1	1.03123e-13	0.565942	0.433	0.228	1.65925e-09	3	Ank
4631405K08Rik	1.78665e-12	0.561301	0.663	0.5	2.87471e-08	3	4631405K08Rik
Efna3	5.49083e-13	0.560969	0.528	0.351	8.83474e-09	3	Efna3
Adgra3	7.59618e-33	0.553957	0.382	0.088	1.22223e-28	3	Adgra3
Ubr4	6.17971e-12	0.547776	0.433	0.253	9.94316e-08	3	Ubr4
Tnrc6c.1	8.64073e-16	0.547172	0.534	0.306	1.39029e-11	3	Tnrc6c
Nfib.2	1.67876e-10	0.546473	0.815	0.714	2.70113e-06	3	Nfib
Tnc	4.51705e-23	0.54567	0.298	0.071	7.26793e-19	3	Tnc
Cxcl12.1	4.99425e-43	0.545358	0.545	0.132	8.03574e-39	3	Cxcl12
Malat1	1.84796e-16	0.545242	0.994	0.974	2.97337e-12	3	Malat1
Nt5dc2	6.22229e-15	0.544754	0.371	0.163	1.00117e-10	3	Nt5dc2
Casp1	1.79272e-15	0.543922	0.365	0.159	2.88448e-11	3	Casp1
Btg1	1.73941e-07	0.543321	0.708	0.691	0.00279871	3	Btg1
Tmsb4x.1	1.07058e-13	0.538274	0.961	0.983	1.72257e-09	3	Tmsb4x
Rnase4.1	1.31839e-09	0.53389	0.556	0.42	2.12129e-05	3	Rnase4
Smoc2	1.51317e-11	0.531258	0.427	0.228	2.43469e-07	3	Smoc2
Lgals3.3	8.97192e-12	0.526892	0.758	0.638	1.44358e-07	3	Lgals3
Laptm4a.1	4.18239e-21	0.523723	0.882	0.893	6.72947e-17	3	Laptm4a
Dsg1a	2.16893e-20	0.510193	0.32	0.092	3.48981e-16	3	Dsg1a
Reep5.2	2.07689e-16	0.509664	0.933	0.927	3.34172e-12	3	Reep5
2010111I01Rik.1	4.64143e-10	0.506727	0.713	0.658	7.46806e-06	3	2010111I01Rik
Gm26532	5.86735e-08	0.506646	0.331	0.188	0.000944057	3	Gm26532
Atp6v0e	3.67666e-15	0.505841	0.803	0.763	5.91575e-11	3	Atp6v0e
Efna1.1	1.98572e-12	0.504021	0.433	0.231	3.19503e-08	3	Efna1
Col16a1.1	2.18233e-06	0.503504	0.264	0.144	0.0351137	3	Col16a1
Grina.1	1.25457e-09	0.497814	0.483	0.335	2.0186e-05	3	Grina
Ypel3	1.469e-13	0.494094	0.556	0.359	2.36362e-09	3	Ypel3
Cyb5r3.2	1.01147e-15	0.494048	0.77	0.692	1.62745e-11	3	Cyb5r3
Fgfr1	1.12916e-09	0.493601	0.253	0.109	1.81682e-05	3	Fgfr1
Trp63	1.83123e-10	0.492054	0.775	0.659	2.94644e-06	3	Trp63
Tenm2	1.20531e-07	0.491951	0.303	0.169	0.00193934	3	Tenm2
Atp13a2	2.37083e-16	0.491192	0.449	0.219	3.81467e-12	3	Atp13a2
Itm2b.1	2.66229e-30	0.490107	0.972	0.963	4.28363e-26	3	Itm2b
Pkp3.1	1.48188e-17	0.48834	0.787	0.643	2.38434e-13	3	Pkp3
Myl12a.1	5.80531e-18	0.487219	0.882	0.88	9.34074e-14	3	Myl12a
Cirbp	8.06405e-15	0.487167	0.809	0.743	1.29751e-10	3	Cirbp
Slc7a8	2.41987e-34	0.486988	0.292	0.044	3.89357e-30	3	Slc7a8
Bnc2	6.28262e-31	0.482534	0.292	0.052	1.01087e-26	3	Bnc2
Tuba1a	2.038e-22	0.480672	0.455	0.166	3.27914e-18	3	Tuba1a
Selenom.2	4.86534e-20	0.475662	0.517	0.223	7.82834e-16	3	Selenom
Rhov	5.12979e-18	0.474813	0.331	0.109	8.25384e-14	3	Rhov
Enah.1	1.08249e-10	0.469852	0.427	0.252	1.74173e-06	3	Enah
Nfil3.1	7.83683e-08	0.467482	0.309	0.166	0.00126095	3	Nfil3
Klc3	1.34996e-11	0.463147	0.601	0.445	2.17209e-07	3	Klc3
Kif21a.1	1.02817e-09	0.462515	0.382	0.217	1.65433e-05	3	Kif21a
Casz1	1.17994e-08	0.462188	0.483	0.347	0.000189852	3	Casz1
Dnase2a	1.73683e-14	0.460945	0.511	0.3	2.79456e-10	3	Dnase2a
Dynll1.2	8.75371e-13	0.460828	0.904	0.92	1.40847e-08	3	Dynll1
Ece1.1	4.98459e-12	0.460821	0.573	0.384	8.02021e-08	3	Ece1
Clic4.1	2.98565e-14	0.460617	0.466	0.238	4.80391e-10	3	Clic4
Tacc2	2.05423e-17	0.460418	0.399	0.168	3.30526e-13	3	Tacc2
Dtx3	4.63001e-12	0.45914	0.343	0.154	7.44969e-08	3	Dtx3
B3gnt8	2.05686e-17	0.455098	0.343	0.125	3.30948e-13	3	B3gnt8
Myof	5.55293e-17	0.454172	0.36	0.136	8.93467e-13	3	Myof
Slc39a6.1	1.46309e-10	0.449039	0.438	0.262	2.35412e-06	3	Slc39a6
Lbh	2.7751e-36	0.447015	0.292	0.04	4.46514e-32	3	Lbh
Ubb.1	8.78345e-24	0.443789	0.961	0.966	1.41326e-19	3	Ubb
Hr	1.73323e-06	0.44157	0.382	0.267	0.0278877	3	Hr
Inhbb	1.12768e-17	0.441132	0.337	0.117	1.81445e-13	3	Inhbb
Hspa4l.1	8.45106e-12	0.436959	0.5	0.312	1.35977e-07	3	Hspa4l
Aplp2	6.0138e-12	0.436072	0.764	0.654	9.67621e-08	3	Aplp2
Tcf12	1.06078e-08	0.431837	0.449	0.302	0.000170679	3	Tcf12
Nectin4.2	5.24996e-13	0.429923	0.433	0.22	8.44718e-09	3	Nectin4
Tap2	1.32676e-13	0.429616	0.393	0.182	2.13475e-09	3	Tap2
Bgn.2	2.30823e-23	0.428357	0.511	0.19	3.71394e-19	3	Bgn
Atp6v0a4	4.13825e-24	0.425906	0.264	0.055	6.65845e-20	3	Atp6v0a4
Lmna.2	1.268e-16	0.423814	0.933	0.905	2.04021e-12	3	Lmna
Nrbp2	1.41848e-07	0.423272	0.365	0.232	0.00228234	3	Nrbp2
Atxn1	7.0995e-12	0.420628	0.331	0.152	1.14231e-07	3	Atxn1
Rassf9	1.64778e-17	0.418879	0.27	0.076	2.65128e-13	3	Rassf9
Skil	7.38259e-07	0.414882	0.382	0.249	0.0118786	3	Skil
Cd9.1	9.14412e-16	0.4147	0.966	0.969	1.47129e-11	3	Cd9
Ctsb.2	3.68425e-11	0.413365	0.843	0.805	5.92795e-07	3	Ctsb
H2-Q4.2	2.27131e-07	0.410003	0.365	0.221	0.00365454	3	H2-Q4
Psap.2	1.97274e-10	0.409305	0.927	0.888	3.17414e-06	3	Psap
Ormdl3.1	8.64118e-07	0.405248	0.534	0.434	0.0139037	3	Ormdl3
Igsf8	2.91321e-06	0.404496	0.388	0.279	0.0468736	3	Igsf8
Ssfa2	1.74808e-10	0.404036	0.303	0.14	2.81266e-06	3	Ssfa2
Ppp3ca.1	3.45473e-07	0.402013	0.657	0.608	0.00555867	3	Ppp3ca
Slco3a1	7.7265e-17	0.401759	0.258	0.072	1.24319e-12	3	Slco3a1
Mcrip1	1.02309e-09	0.398526	0.629	0.52	1.64614e-05	3	Mcrip1
B2m.3	5.92221e-15	0.398123	0.921	0.832	9.52884e-11	3	B2m
Itgb5	9.16524e-10	0.396372	0.444	0.282	1.47469e-05	3	Itgb5
Ramp2	4.56651e-30	0.395026	0.298	0.051	7.34752e-26	3	Ramp2
Cd109.1	1.38074e-06	0.391613	0.461	0.341	0.0222161	3	Cd109
Atox1	4.04204e-13	0.389947	0.91	0.925	6.50364e-09	3	Atox1
Trim59	5.41091e-10	0.385168	0.287	0.133	8.70615e-06	3	Trim59
Noct	6.60343e-11	0.383183	0.27	0.112	1.06249e-06	3	Noct
Sesn3	6.31021e-16	0.382686	0.331	0.123	1.01531e-11	3	Sesn3
Ube2e3	2.08711e-06	0.382161	0.551	0.479	0.0335816	3	Ube2e3
Abi3bp	1.85479e-19	0.381461	0.264	0.065	2.98436e-15	3	Abi3bp
Wdr1	3.63942e-10	0.381197	0.635	0.513	5.85582e-06	3	Wdr1
Mical3	2.69932e-10	0.380924	0.36	0.187	4.34321e-06	3	Mical3
Myo1b	3.57558e-08	0.378778	0.27	0.132	0.000575311	3	Myo1b
Son	1.2556e-10	0.377797	0.837	0.809	2.02026e-06	3	Son
Dlgap4	4.98385e-11	0.376299	0.382	0.203	8.01902e-07	3	Dlgap4
Ccnd1.3	3.93929e-08	0.376016	0.399	0.229	0.000633832	3	Ccnd1
Crip2.1	7.89197e-08	0.375639	0.843	0.803	0.00126982	3	Crip2
Ahnak2.2	4.4466e-09	0.374888	0.534	0.365	7.15458e-05	3	Ahnak2
Ankrd12	5.13364e-08	0.372852	0.478	0.325	0.000826002	3	Ankrd12
Tcf7l2	1.00912e-08	0.37001	0.494	0.349	0.000162368	3	Tcf7l2
Pik3ip1	6.55275e-11	0.368699	0.32	0.146	1.05434e-06	3	Pik3ip1
Sorbs2	9.44728e-14	0.366643	0.348	0.14	1.52007e-09	3	Sorbs2
Crip1.2	2.16171e-23	0.36632	0.854	0.52	3.47819e-19	3	Crip1
Snn	4.0457e-17	0.36586	0.326	0.113	6.50954e-13	3	Snn
Azin2	3.60031e-19	0.365486	0.258	0.066	5.7929e-15	3	Azin2
Sec62.1	1.7522e-08	0.361186	0.781	0.735	0.000281929	3	Sec62
Scrib	1.02248e-06	0.358563	0.298	0.175	0.0164517	3	Scrib
Agpat3.1	3.40512e-12	0.358464	0.433	0.229	5.47884e-08	3	Agpat3
Arhgef19	4.01811e-11	0.357457	0.281	0.115	6.46514e-07	3	Arhgef19
Zyx.1	1.29043e-06	0.352344	0.376	0.245	0.0207631	3	Zyx
Znrf1	1.85632e-11	0.349663	0.343	0.164	2.98681e-07	3	Znrf1
C1qtnf12.3	4.49619e-07	0.349636	0.831	0.691	0.00723437	3	C1qtnf12
1190002N15Rik	1.23056e-06	0.349376	0.326	0.201	0.0197997	3	1190002N15Rik
Mtch1.1	3.80016e-07	0.348034	0.713	0.68	0.00611445	3	Mtch1
Bicd2	3.05869e-10	0.34712	0.388	0.214	4.92143e-06	3	Bicd2
Gm2a	1.97185e-11	0.346982	0.292	0.121	3.1727e-07	3	Gm2a
Atp6v1f	1.1726e-07	0.345243	0.77	0.774	0.00188671	3	Atp6v1f
Ptprf.1	3.01693e-06	0.344338	0.68	0.646	0.0485424	3	Ptprf
Ddx5	1.20495e-14	0.343342	0.961	0.926	1.93876e-10	3	Ddx5
Myl6.1	5.61142e-09	0.343303	0.944	0.973	9.02877e-05	3	Myl6
Atp1a1	1.01383e-09	0.341058	0.899	0.882	1.63125e-05	3	Atp1a1
Pld3	1.26599e-09	0.339607	0.365	0.203	2.03698e-05	3	Pld3
Tanc2	1.59518e-07	0.334634	0.348	0.208	0.00256665	3	Tanc2
Nenf.2	1.32482e-07	0.334567	0.77	0.673	0.00213163	3	Nenf
Crot	5.8916e-08	0.330752	0.331	0.189	0.000947959	3	Crot
Rab6a	9.30427e-07	0.328906	0.59	0.503	0.0149706	3	Rab6a
Ggct	4.00043e-10	0.327112	0.298	0.139	6.4367e-06	3	Ggct
Cdc42se1	1.72111e-06	0.32521	0.517	0.408	0.0276926	3	Cdc42se1
Cldn1	4.13004e-07	0.324381	0.337	0.192	0.00664523	3	Cldn1
Slc35f6	8.94004e-09	0.323873	0.275	0.133	0.000143845	3	Slc35f6
Atp6v1g1.1	9.52777e-10	0.317301	0.82	0.847	1.53302e-05	3	Atp6v1g1
Hras	1.3284e-07	0.314202	0.758	0.758	0.0021374	3	Hras
Cd81.1	2.98277e-06	0.310725	0.719	0.705	0.0479928	3	Cd81
Ldlrad3	5.64929e-08	0.310596	0.27	0.132	0.000908971	3	Ldlrad3
Tmem59.1	2.5477e-09	0.309735	0.826	0.769	4.09926e-05	3	Tmem59
H2-D1.3	1.87943e-10	0.308892	0.91	0.888	3.02401e-06	3	H2-D1
Micall1	2.79483e-08	0.308534	0.376	0.225	0.000449688	3	Micall1
Dsg3	1.7512e-06	0.305759	0.309	0.179	0.0281768	3	Dsg3
Kcnk2	4.28008e-09	0.300824	0.275	0.125	6.88665e-05	3	Kcnk2
Sardh.1	9.88667e-13	0.298674	0.264	0.093	1.59076e-08	3	Sardh
Rab34	1.45186e-06	0.297278	0.528	0.415	0.0233605	3	Rab34
Cd63.1	1.24736e-08	0.288976	0.848	0.817	0.0002007	3	Cd63
Prkca	3.18681e-09	0.285801	0.264	0.115	5.12758e-05	3	Prkca
Gabarap	5.43733e-07	0.28175	0.837	0.821	0.00874867	3	Gabarap
Smtn	2.07256e-06	0.278927	0.315	0.185	0.0333475	3	Smtn
Lamp1	1.40311e-06	0.278641	0.82	0.804	0.0225761	3	Lamp1
Tenm4	9.34711e-07	0.278364	0.281	0.155	0.0150395	3	Tenm4
Gatsl3	6.49301e-08	0.277588	0.275	0.139	0.00104472	3	Gatsl3
Selenof	1.88822e-08	0.274248	0.82	0.821	0.000303815	3	Selenof
S100a6.2	1.44681e-11	0.269042	0.989	0.932	2.32791e-07	3	S100a6
Smox	1.68222e-11	0.266779	0.253	0.093	2.70668e-07	3	Smox
Rbm39	2.14456e-07	0.261776	0.882	0.896	0.00345059	3	Rbm39
Rpl18	2.35505e-15	-0.250135	0.978	0.991	3.78927e-11	3	Rpl18
Rpl35.1	6.26838e-15	-0.250161	0.983	0.988	1.00858e-10	3	Rpl35
Tomm5	2.38582e-08	-0.25087	0.472	0.697	0.000383879	3	Tomm5
1110008F13Rik	2.50028e-08	-0.252897	0.444	0.721	0.000402294	3	1110008F13Rik
Rpl3.1	4.73864e-09	-0.253442	0.972	0.99	7.62448e-05	3	Rpl3
Rpl36a-ps1	1.70502e-07	-0.254903	0.472	0.726	0.00274338	3	Rpl36a-ps1
Efhd2	8.08435e-09	-0.254977	0.169	0.408	0.000130077	3	Efhd2
Coq9.1	9.07266e-08	-0.255959	0.191	0.401	0.00145979	3	Coq9
Rps26	6.49668e-13	-0.256434	0.961	0.994	1.04532e-08	3	Rps26
Siva1.1	2.73613e-06	-0.25713	0.466	0.654	0.0440244	3	Siva1
Aco1.2	1.53787e-09	-0.257372	0.09	0.317	2.47443e-05	3	Aco1
Cox4i1.2	1.02946e-13	-0.258389	0.961	0.98	1.6564e-09	3	Cox4i1
Mrpl42	2.0648e-09	-0.258791	0.449	0.704	3.32226e-05	3	Mrpl42
Ndufa10.1	3.06407e-07	-0.258855	0.579	0.772	0.00493008	3	Ndufa10
Slc7a5.1	2.06529e-09	-0.259583	0.101	0.333	3.32305e-05	3	Slc7a5
Slc25a3	2.25371e-10	-0.261351	0.82	0.909	3.62622e-06	3	Slc25a3
Coq6.2	1.30653e-07	-0.262437	0.146	0.343	0.00210221	3	Coq6
Echs1.2	4.01571e-07	-0.263767	0.494	0.704	0.00646127	3	Echs1
Impa2.2	3.59465e-11	-0.264769	0.096	0.357	5.78379e-07	3	Impa2
Snrpg	1.37571e-07	-0.265813	0.742	0.884	0.00221351	3	Snrpg
Smagp.1	3.45742e-09	-0.267284	0.079	0.3	5.56298e-05	3	Smagp
Uqcrc2	2.79717e-08	-0.267375	0.567	0.764	0.000450065	3	Uqcrc2
Eif4b.1	1.70486e-10	-0.268048	0.478	0.743	2.74312e-06	3	Eif4b
Rpl5	3.43078e-12	-0.26894	0.927	0.971	5.52013e-08	3	Rpl5
Rps9.1	3.92525e-16	-0.269604	0.972	0.991	6.31572e-12	3	Rps9
Tyms	3.29043e-09	-0.27075	0.107	0.333	5.29431e-05	3	Tyms
Gar1	1.36915e-10	-0.271514	0.247	0.536	2.20296e-06	3	Gar1
Gjb4.2	2.56882e-08	-0.273049	0.067	0.262	0.000413323	3	Gjb4
Fbl.1	6.7233e-10	-0.273479	0.449	0.707	1.08178e-05	3	Fbl
Npm1.1	8.77633e-09	-0.276359	0.927	0.937	0.000141211	3	Npm1
Phb2.1	1.74225e-09	-0.27676	0.635	0.835	2.80328e-05	3	Phb2
Marcks	5.96335e-10	-0.278408	0.416	0.699	9.59503e-06	3	Marcks
Pgam1.2	4.33512e-08	-0.278915	0.624	0.805	0.000697521	3	Pgam1
Rplp0.1	2.25043e-13	-0.279994	1	0.997	3.62093e-09	3	Rplp0
Rps8.1	1.6178e-20	-0.28029	0.989	0.994	2.60304e-16	3	Rps8
Ndufb8	4.10543e-10	-0.281985	0.775	0.883	6.60564e-06	3	Ndufb8
Rpl41	3.97458e-24	-0.28211	0.994	0.999	6.39511e-20	3	Rpl41
Timm8a1	2.58682e-11	-0.282676	0.236	0.528	4.1622e-07	3	Timm8a1
Pdha1.1	2.06828e-11	-0.283089	0.315	0.614	3.32786e-07	3	Pdha1
Plek2	1.10746e-10	-0.284512	0.174	0.455	1.7819e-06	3	Plek2
Ifrd2	1.25402e-15	-0.284814	0.067	0.391	2.01771e-11	3	Ifrd2
Gsr.3	2.69418e-07	-0.285093	0.14	0.334	0.00433494	3	Gsr
Ifitm2.1	5.58074e-08	-0.285115	0.848	0.915	0.000897942	3	Ifitm2
Eef1a1.1	2.28173e-19	-0.285358	0.994	0.999	3.67131e-15	3	Eef1a1
Rpl8	7.26642e-18	-0.28698	0.966	0.99	1.16917e-13	3	Rpl8
C1qbp.1	6.58603e-08	-0.287178	0.556	0.732	0.00105969	3	C1qbp
Cdk2ap2	9.91938e-10	-0.287392	0.202	0.465	1.59603e-05	3	Cdk2ap2
Rpl28	8.97377e-18	-0.287487	0.978	0.989	1.44388e-13	3	Rpl28
Lyar	7.08577e-12	-0.289261	0.169	0.462	1.1401e-07	3	Lyar
Sat1	8.00665e-21	-0.289546	0.219	0.644	1.28827e-16	3	Sat1
Eef1g.1	2.67763e-10	-0.289561	0.91	0.951	4.3083e-06	3	Eef1g
Wnt4.2	2.18699e-10	-0.289761	0.157	0.429	3.51887e-06	3	Wnt4
Dgat2.3	6.42453e-09	-0.290276	0.112	0.329	0.000103371	3	Dgat2
Rpl36al.1	1.86958e-09	-0.290513	0.871	0.925	3.00815e-05	3	Rpl36al
Tacstd2.2	3.33322e-07	-0.291293	0.376	0.619	0.00536315	3	Tacstd2
Fh1.1	6.25601e-12	-0.291434	0.163	0.448	1.00659e-07	3	Fh1
Cs	1.69957e-10	-0.291752	0.331	0.619	2.73461e-06	3	Cs
Ndufab1.1	3.96721e-12	-0.292966	0.556	0.796	6.38324e-08	3	Ndufab1
Plxnb2.2	5.52171e-11	-0.293082	0.101	0.357	8.88444e-07	3	Plxnb2
Baiap2	1.26649e-11	-0.293103	0.18	0.463	2.03779e-07	3	Baiap2
Hmgn5	1.69289e-09	-0.293855	0.185	0.44	2.72386e-05	3	Hmgn5
Rps18.1	1.45646e-13	-0.294789	0.978	0.993	2.34344e-09	3	Rps18
Ndufb7	2.76991e-14	-0.294878	0.494	0.798	4.45678e-10	3	Ndufb7
Pmf1	7.67549e-11	-0.295005	0.096	0.347	1.23499e-06	3	Pmf1
Rpsa.1	8.35935e-15	-0.295934	0.972	0.985	1.34502e-10	3	Rpsa
Rpl10a.1	8.66932e-17	-0.296288	0.955	0.991	1.39489e-12	3	Rpl10a
Selenbp1.1	2.09991e-09	-0.297113	0.073	0.299	3.37876e-05	3	Selenbp1
Rpl38	1.63977e-21	-0.297731	0.989	0.994	2.6384e-17	3	Rpl38
Txndc17.1	8.83385e-07	-0.298284	0.702	0.838	0.0142137	3	Txndc17
Smim20	5.74175e-12	-0.298555	0.202	0.506	9.23848e-08	3	Smim20
Hspd1.1	1.72551e-07	-0.300621	0.534	0.738	0.00277634	3	Hspd1
Vdac1	4.26338e-11	-0.30064	0.629	0.832	6.85978e-07	3	Vdac1
Tns4	1.12917e-11	-0.301431	0.146	0.441	1.81683e-07	3	Tns4
Idh3g.1	1.20664e-13	-0.302555	0.343	0.651	1.94148e-09	3	Idh3g
Uqcrfs1.1	2.11038e-12	-0.304651	0.539	0.807	3.3956e-08	3	Uqcrfs1
Psme2.2	3.14177e-07	-0.304708	0.545	0.74	0.00505511	3	Psme2
Hibadh.2	1.48859e-07	-0.304756	0.309	0.534	0.00239514	3	Hibadh
Tmpo	3.86458e-10	-0.305539	0.236	0.51	6.21811e-06	3	Tmpo
Aprt.1	1.25097e-10	-0.306375	0.421	0.692	2.01281e-06	3	Aprt
Cenpx	3.53606e-14	-0.306898	0.303	0.651	5.68952e-10	3	Cenpx
Herpud1.1	3.06318e-10	-0.3071	0.146	0.394	4.92866e-06	3	Herpud1
Pank1.3	1.15318e-09	-0.30814	0.051	0.262	1.85546e-05	3	Pank1
Atp5a1	2.26219e-13	-0.308839	0.865	0.926	3.63986e-09	3	Atp5a1
Prlr.2	5.60586e-11	-0.309061	0.028	0.252	9.01983e-07	3	Prlr
Ldlr.2	1.06201e-06	-0.30954	0.169	0.366	0.0170878	3	Ldlr
Ak3.1	2.74118e-12	-0.310595	0.253	0.566	4.41055e-08	3	Ak3
Gpx1.1	2.04201e-09	-0.311019	0.685	0.851	3.2856e-05	3	Gpx1
Rab32	1.33924e-13	-0.312023	0.056	0.33	2.15484e-09	3	Rab32
Mdh1	2.48612e-08	-0.312581	0.652	0.84	0.000400017	3	Mdh1
Creg1.1	1.77116e-06	-0.312657	0.157	0.339	0.0284979	3	Creg1
Cox7c	7.85062e-14	-0.312812	0.921	0.965	1.26317e-09	3	Cox7c
Osr2.2	2.43929e-13	-0.313061	0.079	0.371	3.92482e-09	3	Osr2
Gpt	8.18414e-14	-0.314543	0.045	0.317	1.31683e-09	3	Gpt
Tmem97.2	1.6375e-08	-0.314558	0.101	0.309	0.000263474	3	Tmem97
Impdh2	4.45904e-10	-0.315777	0.483	0.721	7.1746e-06	3	Impdh2
Rpl36a.1	1.59454e-17	-0.317607	0.955	0.985	2.56562e-13	3	Rpl36a
Rps12-ps3	4.32454e-10	-0.317941	0.59	0.815	6.95818e-06	3	Rps12-ps3
Ndufb5	1.46182e-12	-0.318597	0.708	0.864	2.35208e-08	3	Ndufb5
Rpl14.1	3.95048e-23	-0.322112	0.978	0.993	6.35633e-19	3	Rpl14
Ssr4	2.9961e-09	-0.322585	0.624	0.827	4.82073e-05	3	Ssr4
Rassf10.1	5.98327e-15	-0.323379	0	0.268	9.62708e-11	3	Rassf10
Cox8a.2	3.5154e-16	-0.325922	0.933	0.979	5.65627e-12	3	Cox8a
Ncl.1	3.61644e-09	-0.326477	0.82	0.909	5.81885e-05	3	Ncl
Hsd17b10.2	3.4966e-09	-0.327006	0.41	0.647	5.62602e-05	3	Hsd17b10
Pabpc1.1	3.9136e-12	-0.329099	0.815	0.932	6.29699e-08	3	Pabpc1
Rack1.1	4.21227e-17	-0.329552	0.933	0.971	6.77755e-13	3	Rack1
Tmem238.1	1.38072e-12	-0.329765	0.247	0.567	2.22159e-08	3	Tmem238
Cotl1	4.58103e-10	-0.331288	0.247	0.513	7.37088e-06	3	Cotl1
Aldh2.2	4.34947e-07	-0.332237	0.562	0.741	0.0069983	3	Aldh2
Cox6b1	4.89283e-13	-0.332319	0.888	0.96	7.87256e-09	3	Cox6b1
Rps6.1	2.90507e-21	-0.332823	0.989	0.995	4.67426e-17	3	Rps6
Ahnak.2	6.27501e-07	-0.333059	0.596	0.788	0.0100965	3	Ahnak
Phgdh.1	1.60286e-08	-0.334274	0.343	0.571	0.0002579	3	Phgdh
Hmgn3	2.54995e-09	-0.334813	0.264	0.509	4.10288e-05	3	Hmgn3
Ndufb9.1	4.57388e-13	-0.334898	0.764	0.912	7.35938e-09	3	Ndufb9
Dbp	1.21868e-07	-0.335247	0.298	0.535	0.00196086	3	Dbp
Rpl12	1.25178e-19	-0.335507	0.961	0.98	2.01412e-15	3	Rpl12
Atp5o.1	5.79172e-12	-0.339123	0.725	0.902	9.31887e-08	3	Atp5o.1
Atp5c1.2	3.26165e-12	-0.341211	0.775	0.896	5.24799e-08	3	Atp5c1
Ar.1	3.195e-12	-0.34151	0.079	0.341	5.14075e-08	3	Ar
Cebpa.2	2.30229e-09	-0.341777	0.281	0.519	3.70438e-05	3	Cebpa
Selenoh	1.54135e-08	-0.342185	0.292	0.53	0.000248004	3	Selenoh
Rpl32	1.32279e-25	-0.343246	0.994	0.999	2.12837e-21	3	Rpl32
Slc25a5.1	2.62969e-12	-0.344487	0.882	0.941	4.23116e-08	3	Slc25a5
Ccnd2.1	1.80623e-07	-0.345433	0.416	0.637	0.00290623	3	Ccnd2
Ndufa12	1.45606e-11	-0.347771	0.663	0.859	2.34281e-07	3	Ndufa12
Rps2.1	7.19626e-20	-0.349762	0.966	0.99	1.15788e-15	3	Rps2
Txnip	8.35408e-08	-0.355121	0.331	0.572	0.00134417	3	Txnip
2010107E04Rik	4.61621e-14	-0.356084	0.865	0.957	7.42749e-10	3	2010107E04Rik
Pgrmc1.2	1.61636e-10	-0.358447	0.483	0.744	2.60072e-06	3	Pgrmc1
Cisd3	5.55414e-14	-0.361098	0.101	0.407	8.93661e-10	3	Cisd3
Pdlim4.2	2.28078e-14	-0.362851	0.163	0.494	3.66977e-10	3	Pdlim4
Ech1.2	9.16584e-11	-0.363627	0.421	0.694	1.47478e-06	3	Ech1
Hint1.1	9.88117e-13	-0.364022	0.843	0.933	1.58988e-08	3	Hint1
Hspa9.1	3.66898e-12	-0.364342	0.556	0.786	5.90339e-08	3	Hspa9
Atp5d	3.70201e-16	-0.365875	0.803	0.934	5.95653e-12	3	Atp5d
Hmgcr.3	4.20834e-08	-0.367967	0.14	0.346	0.000677123	3	Hmgcr
Tppp3.2	1.07686e-07	-0.368798	0.18	0.404	0.00173267	3	Tppp3
Rgs10.1	9.18299e-17	-0.374239	0.028	0.342	1.47754e-12	3	Rgs10
Rpl36.1	4.93578e-27	-0.374392	0.989	0.993	7.94166e-23	3	Rpl36
Uqcrc1	2.09892e-13	-0.376147	0.736	0.881	3.37716e-09	3	Uqcrc1
Uqcr11	1.93254e-15	-0.376801	0.888	0.961	3.10946e-11	3	Uqcr11
Gjb3	6.02107e-15	-0.377192	0.107	0.438	9.68791e-11	3	Gjb3
Stmn1	2.18253e-09	-0.378209	0.388	0.64	3.51168e-05	3	Stmn1
Ran.1	2.25352e-11	-0.378349	0.68	0.852	3.62591e-07	3	Ran
Ociad2.2	3.80447e-11	-0.379232	0.174	0.449	6.1214e-07	3	Ociad2
Atp5g1.1	2.79107e-14	-0.379504	0.82	0.931	4.49083e-10	3	Atp5g1
Ppp1r14b.1	6.80088e-14	-0.379581	0.444	0.748	1.09426e-09	3	Ppp1r14b
Mrpl12	2.07e-14	-0.381306	0.416	0.718	3.33062e-10	3	Mrpl12
Cstb.2	2.24342e-06	-0.381377	0.82	0.911	0.0360967	3	Cstb
Gapdh.2	1.57786e-09	-0.38162	0.837	0.934	2.53878e-05	3	Gapdh
Phb.1	1.57421e-13	-0.384999	0.326	0.634	2.5329e-09	3	Phb
Cox5b	6.17398e-18	-0.387118	0.865	0.954	9.93394e-14	3	Cox5b
Me1.2	2.69537e-12	-0.387385	0.096	0.364	4.33684e-08	3	Me1
Gsta3.2	7.15425e-15	-0.388181	0.017	0.293	1.15112e-10	3	Gsta3
Gstm1.2	6.20868e-10	-0.393745	0.438	0.67	9.98977e-06	3	Gstm1
Cdca7	2.57259e-15	-0.394298	0.079	0.395	4.1393e-11	3	Cdca7
Nme1.2	2.17371e-14	-0.394411	0.528	0.804	3.49751e-10	3	Nme1
Glrx5.2	1.3109e-11	-0.394458	0.399	0.66	2.10923e-07	3	Glrx5
Oat.2	1.15361e-10	-0.402572	0.326	0.601	1.85616e-06	3	Oat
Atp5g3	1.26547e-17	-0.406414	0.803	0.933	2.03615e-13	3	Atp5g3
Nhp2.1	1.85706e-14	-0.409048	0.382	0.71	2.98802e-10	3	Nhp2
Arhgdib.2	3.18239e-14	-0.410184	0.045	0.324	5.12046e-10	3	Arhgdib
Ikzf2.1	1.00841e-14	-0.410943	0.045	0.333	1.62254e-10	3	Ikzf2
Higd1a.1	1.1609e-11	-0.41275	0.551	0.787	1.86789e-07	3	Higd1a
Tmem176b.2	2.31547e-07	-0.414913	0.404	0.616	0.00372559	3	Tmem176b
Mgst2	4.64316e-18	-0.418614	0.084	0.443	7.47085e-14	3	Mgst2
Cox6a1	3.51215e-18	-0.422234	0.826	0.949	5.65105e-14	3	Cox6a1
Rpl37a.1	5.41908e-38	-0.427703	0.989	0.999	8.71931e-34	3	Rpl37a
Rplp1	5.35137e-36	-0.429941	0.989	0.992	8.61036e-32	3	Rplp1
Acsbg1.3	6.70858e-10	-0.432145	0.056	0.267	1.07941e-05	3	Acsbg1
Sdhd	4.71496e-16	-0.433718	0.315	0.644	7.58637e-12	3	Sdhd
Cyp2f2.1	2.83799e-11	-0.437147	0.028	0.251	4.56633e-07	3	Cyp2f2
Cyc1.1	9.78387e-18	-0.440856	0.567	0.816	1.57422e-13	3	Cyc1
Uqcr10	1.06866e-21	-0.442946	0.843	0.95	1.71948e-17	3	Uqcr10
Ldha.2	2.31905e-07	-0.443212	0.77	0.896	0.00373135	3	Ldha
Hmgn2.2	1.03943e-12	-0.458702	0.354	0.629	1.67244e-08	3	Hmgn2
Gng12.2	1.17152e-15	-0.459666	0.303	0.633	1.88497e-11	3	Gng12
Hmgcs1.3	1.54199e-08	-0.464605	0.36	0.604	0.000248107	3	Hmgcs1
Acbd6.2	4.84871e-09	-0.468843	0.354	0.619	7.80157e-05	3	Acbd6
Pgk1.2	1.12468e-09	-0.472558	0.64	0.824	1.80962e-05	3	Pgk1
Hmgn1.1	2.14367e-19	-0.473183	0.809	0.915	3.44917e-15	3	Hmgn1
Atp5b.1	1.15266e-20	-0.474265	0.865	0.976	1.85464e-16	3	Atp5b
Tmem176a.2	7.23763e-08	-0.474856	0.247	0.454	0.00116453	3	Tmem176a
Mgst3.3	1.56617e-09	-0.476803	0.522	0.75	2.51997e-05	3	Mgst3
Acsl4.3	5.31107e-20	-0.47961	0.017	0.368	8.54551e-16	3	Acsl4
Plet1.1	1.46156e-09	-0.482592	0.157	0.398	2.35164e-05	3	Plet1
Mettl9.2	7.14547e-12	-0.492373	0.444	0.686	1.14971e-07	3	Mettl9
Qsox1.1	2.19489e-07	-0.496358	0.213	0.405	0.00353158	3	Qsox1
Dhrs7.3	1.96776e-16	-0.49671	0.067	0.392	3.16613e-12	3	Dhrs7
H2afz	1.35449e-07	-0.505756	0.803	0.877	0.00217937	3	H2afz
Klf5.2	2.92747e-16	-0.508328	0.208	0.545	4.7103e-12	3	Klf5
Tkt.1	2.72507e-12	-0.508366	0.511	0.747	4.38463e-08	3	Tkt
Cox5a	5.72603e-21	-0.516201	0.713	0.901	9.21319e-17	3	Cox5a
Gpi1.1	8.24261e-21	-0.517586	0.573	0.855	1.32624e-16	3	Gpi1
Ifi27l2a.2	1.83502e-06	-0.519855	0.169	0.348	0.0295254	3	Ifi27l2a
Adh7.1	2.42092e-16	-0.521644	0.056	0.368	3.89526e-12	3	Adh7
Prdx6	4.54858e-11	-0.524952	0.618	0.81	7.31866e-07	3	Prdx6
Cbr2.1	2.79268e-10	-0.530083	0.242	0.496	4.49342e-06	3	Cbr2
Cks2.2	3.34927e-09	-0.55449	0.169	0.394	5.38898e-05	3	Cks2
Clca3a2.1	1.15572e-18	-0.554865	0.011	0.339	1.85955e-14	3	Clca3a2
S100a10.1	1.04434e-12	-0.55515	0.758	0.876	1.68034e-08	3	S100a10
Ndufa4.2	6.5241e-16	-0.555232	0.798	0.906	1.04973e-11	3	Ndufa4
Hsd17b12.2	5.13204e-13	-0.562155	0.264	0.574	8.25746e-09	3	Hsd17b12
Oxct1.2	2.63722e-18	-0.56958	0.416	0.728	4.24328e-14	3	Oxct1
Mpc2.2	3.93966e-18	-0.582905	0.534	0.809	6.33891e-14	3	Mpc2
Atp1b1.1	1.36688e-16	-0.584435	0.202	0.546	2.19931e-12	3	Atp1b1
Slc2a1.1	5.21216e-20	-0.596827	0.23	0.626	8.38636e-16	3	Slc2a1
Mgll.3	6.62507e-08	-0.600818	0.096	0.284	0.00106597	3	Mgll
Cisd1.3	1.75663e-17	-0.648034	0.393	0.691	2.82642e-13	3	Cisd1
Psat1.1	6.6393e-24	-0.654801	0.079	0.492	1.06826e-19	3	Psat1
Ass1.2	1.15511e-24	-0.66175	0.084	0.52	1.85857e-20	3	Ass1
Rbp1.2	2.24055e-13	-0.663955	0.376	0.634	3.60504e-09	3	Rbp1
Pitx1.1	7.3013e-27	-0.675976	0.118	0.567	1.17478e-22	3	Pitx1
Fam162a.3	2.71026e-17	-0.681769	0.551	0.796	4.36081e-13	3	Fam162a
Ly6e.2	1.32254e-31	-0.687595	0.371	0.795	2.12796e-27	3	Ly6e
Rgcc.3	1.08656e-12	-0.688572	0.039	0.29	1.74827e-08	3	Rgcc
Ldhb.2	6.38703e-15	-0.692763	0.27	0.565	1.02767e-10	3	Ldhb
Foxq1.2	1.7228e-24	-0.700441	0.096	0.522	2.77198e-20	3	Foxq1
Ly6d.3	3.58957e-18	-0.714774	0.393	0.751	5.77563e-14	3	Ly6d
Aldh3a1.1	5.106e-23	-0.720991	0.028	0.427	8.21556e-19	3	Aldh3a1
Meis2.2	6.9436e-25	-0.730026	0.084	0.509	1.11723e-20	3	Meis2
Ehf.1	3.47255e-28	-0.76182	0.056	0.52	5.58733e-24	3	Ehf
Ermp1.3	2.11995e-19	-0.765584	0.073	0.433	3.411e-15	3	Ermp1
Psph.2	4.96187e-09	-0.775534	0.365	0.564	7.98364e-05	3	Psph
Cck.2	8.94088e-17	-0.846589	0.028	0.332	1.43859e-12	3	Cck
Chchd10.2	4.18448e-24	-0.849025	0.483	0.757	6.73282e-20	3	Chchd10
Ndufa4l2.2	4.89214e-07	-0.854032	0.202	0.379	0.00787145	3	Ndufa4l2
Fam213a.2	1.03687e-21	-0.889797	0.112	0.489	1.66833e-17	3	Fam213a
2200002D01Rik.3	7.12675e-16	-0.89124	0.022	0.318	1.14669e-11	3	2200002D01Rik
Ly6a.3	1.03628e-19	-0.929125	0.017	0.364	1.66738e-15	3	Ly6a
Gltp.2	2.83065e-30	-0.936277	0.253	0.691	4.55451e-26	3	Gltp
Ifitm3.3	1.43441e-34	-0.985957	0.522	0.889	2.30797e-30	3	Ifitm3
Apoc1.2	6.28884e-19	-0.989503	0.612	0.783	1.01187e-14	3	Apoc1
Anxa1.2	7.65046e-15	-1.02785	0.601	0.796	1.23096e-10	3	Anxa1
Glul.2	6.76469e-35	-1.07452	0.191	0.697	1.08844e-30	3	Glul
Scd1.3	7.78653e-14	-1.0943	0.112	0.398	1.25285e-09	3	Scd1
Wfdc2.3	3.22415e-15	-1.12442	0.017	0.295	5.18766e-11	3	Wfdc2
Gsto1.3	3.40531e-18	-1.16099	0.483	0.766	5.47914e-14	3	Gsto1
Adh1.3	7.80237e-18	-1.16176	0.079	0.407	1.2554e-13	3	Adh1
Mgst1.2	9.96851e-20	-1.16931	0.393	0.698	1.60393e-15	3	Mgst1
Tmem45a.1	3.26837e-37	-1.25836	0.152	0.677	5.25881e-33	3	Tmem45a
Fgfbp1.2	1.52237e-33	-1.2775	0.079	0.578	2.44949e-29	3	Fgfbp1
Sprr1a.1	1.69042e-06	-1.29249	0.096	0.252	0.0271988	3	Sprr1a
Krtdap.3	8.27443e-10	-1.36816	0.371	0.575	1.33136e-05	3	Krtdap
Car2.2	3.83726e-27	-1.41885	0.084	0.516	6.17415e-23	3	Car2
Defb1.3	8.6508e-25	-1.42286	0.045	0.454	1.39191e-20	3	Defb1
Gsta4.3	2.58245e-29	-1.43253	0.079	0.541	4.15516e-25	3	Gsta4
Lcn2.3	4.72312e-28	-1.5438	0.107	0.531	7.5995e-24	3	Lcn2
BC100530.3	6.46776e-13	-1.56262	0.017	0.258	1.04066e-08	3	BC100530
Calm4.2	9.5224e-11	-1.66882	0.18	0.414	1.53215e-06	3	Calm4
Stfa3.3	9.27732e-11	-1.81148	0.062	0.283	1.49272e-06	3	Stfa3
Krt79.3	2.0203e-17	-1.83524	0.157	0.489	3.25067e-13	3	Krt79
Krt1.3	1.40911e-10	-1.85572	0.073	0.295	2.26725e-06	3	Krt1
Igfbp2.3	4.34165e-49	-2.11479	0.062	0.691	6.98572e-45	3	Igfbp2
Cluster 7_Fibroblasts
	p_val	avg_logFC	pct.1	pct.2	p_val_adj	cluster	gene
Dcn	1.5134e-59	3.84777	0.672	0.082	2.43506e-55	7	Dcn
Col3a1	4.70565e-224	3.72128	0.906	0.015	7.5714e-220	7	Col3a1
Acta2	4.82093e-71	3.71464	0.781	0.096	7.75687e-67	7	Acta2
Myl9	3.04334e-91	3.48344	0.859	0.088	4.89674e-87	7	Myl9
Col1a2	8.32439e-210	3.32238	0.938	0.022	1.33939e-205	7	Col1a2
Tagln	5.05916e-48	3.22552	0.594	0.075	8.14018e-44	7	Tagln
Lgals1	3.07181e-94	3.22308	0.984	0.128	4.94254e-90	7	Lgals1
Gpx3	8.03128e-121	3.09152	0.578	0.015	1.29223e-116	7	Gpx3
Sparc.3	2.25586e-61	3.05475	0.984	0.25	3.62968e-57	7	Sparc
Col1a1	7.59926e-210	2.86364	0.812	0.011	1.22272e-205	7	Col1a1
Igfbp7.6	1.07596e-61	2.85639	1	0.259	1.73123e-57	7	Igfbp7
Adamdec1	2.65447e-87	2.75536	0.469	0.015	4.27104e-83	7	Adamdec1
Actg2	1.65054e-41	2.71773	0.281	0.014	2.65572e-37	7	Actg2
Col6a1	1.67298e-233	2.68548	0.875	0.01	2.69183e-229	7	Col6a1
Clec3b	5.16318e-127	2.65725	0.594	0.014	8.30756e-123	7	Clec3b
Rgs5	1.5221e-71	2.64089	0.297	0.005	2.44905e-67	7	Rgs5
Mustn1	1.44494e-185	2.58974	0.797	0.015	2.3249e-181	7	Mustn1
Fhl1	5.80713e-127	2.57613	0.875	0.053	9.34368e-123	7	Fhl1
Vim	7.71682e-145	2.56987	0.906	0.044	1.24164e-140	7	Vim
Ifitm1	1.50858e-80	2.54524	0.672	0.052	2.4273e-76	7	Ifitm1
Gsn.6	2.2684e-12	2.3505	0.828	0.628	3.64986e-08	7	Gsn
Ogn	3.05219e-197	2.34013	0.719	0.007	4.91097e-193	7	Ogn
Nbl1.2	3.83894e-34	2.30073	0.828	0.302	6.17686e-30	7	Nbl1
Rarres2	1.05316e-223	2.29638	0.891	0.013	1.69454e-219	7	Rarres2
Cxcl12.2	4.59958e-42	2.28196	0.734	0.156	7.40072e-38	7	Cxcl12
Mylk	3.92684e-119	2.28074	0.672	0.026	6.31829e-115	7	Mylk
Cald1.1	6.51973e-93	2.27504	0.984	0.124	1.04902e-88	7	Cald1
Bmp4	1.39941e-106	2.27168	0.734	0.042	2.25164e-102	7	Bmp4
Serping1	4.69119e-239	2.20804	0.922	0.012	7.54812e-235	7	Serping1
Tmem119	3.80973e-183	2.18945	0.578	0.001	6.12985e-179	7	Tmem119
Col6a2	3.32915e-253	2.17847	0.859	0.005	5.35659e-249	7	Col6a2
Gm13889	3.72598e-227	2.17271	0.734	0.003	5.9951e-223	7	Gm13889
Postn.1	1.812e-64	2.14698	0.625	0.055	2.91552e-60	7	Postn
Sparcl1	4.045e-91	2.14101	0.594	0.028	6.5084e-87	7	Sparcl1
Fn1	2.45633e-145	2.12089	0.703	0.019	3.95223e-141	7	Fn1
Des	1.13367e-61	2.10798	0.297	0.007	1.82408e-57	7	Des
Bgn.3	2.40491e-55	2.08994	0.891	0.199	3.8695e-51	7	Bgn
Myh11	4.22006e-119	2.02544	0.469	0.006	6.79008e-115	7	Myh11
Crip1.6	5.92429e-27	2.02446	0.969	0.541	9.53219e-23	7	Crip1
Pcolce	1.98902e-109	2.00096	0.781	0.048	3.20033e-105	7	Pcolce
Procr	3.66422e-33	1.999	0.531	0.094	5.89573e-29	7	Procr
Htra1.1	4.58546e-44	1.9971	0.797	0.188	7.378e-40	7	Htra1
Cnn1	3.26713e-52	1.96599	0.297	0.011	5.25681e-48	7	Cnn1
Tpm1.3	2.2175e-27	1.95005	0.906	0.528	3.56795e-23	7	Tpm1
Ppp1r14a	2.04509e-124	1.90285	0.75	0.034	3.29055e-120	7	Ppp1r14a
Tpm2.2	2.46573e-13	1.89444	0.844	0.774	3.96737e-09	7	Tpm2
Lum	5.83978e-153	1.89435	0.516	0.003	9.39621e-149	7	Lum
Serpinh1.3	2.23936e-45	1.8806	0.922	0.301	3.60313e-41	7	Serpinh1
Tuba1a.1	1.91639e-52	1.86094	0.844	0.172	3.08347e-48	7	Tuba1a
Plac8.1	1.16282e-66	1.8573	0.734	0.081	1.87098e-62	7	Plac8
Tmem158	8.18773e-17	1.85139	0.531	0.187	1.31741e-12	7	Tmem158
Tcf21	3.04676e-220	1.84908	0.688	0.001	4.90224e-216	7	Tcf21
Mmp2	8.73101e-31	1.84251	0.531	0.102	1.40482e-26	7	Mmp2
Fstl1	5.50621e-121	1.84106	0.844	0.051	8.85949e-117	7	Fstl1
Emp3	1.65095e-90	1.82504	0.906	0.1	2.65638e-86	7	Emp3
Ckb	1.41462e-41	1.81772	0.562	0.079	2.27612e-37	7	Ckb
Tsc22d1.2	2.08272e-30	1.81016	0.875	0.376	3.35109e-26	7	Tsc22d1
Sept4	4.26944e-165	1.79789	0.609	0.006	6.86952e-161	7	Sept4
Cygb	5.55591e-159	1.79335	0.688	0.013	8.93946e-155	7	Cygb
Dpt	1.20946e-175	1.78387	0.609	0.004	1.94603e-171	7	Dpt
Foxf1	1.40717e-221	1.78021	0.719	0.003	2.26413e-217	7	Foxf1
Lhfp	1.97962e-128	1.77823	0.844	0.046	3.18521e-124	7	Lhfp
Fxyd1	1.23724e-209	1.7464	0.781	0.008	1.99072e-205	7	Fxyd1
Tmem176b.3	6.54408e-21	1.7137	0.844	0.581	1.05294e-16	7	Tmem176b
Id3.3	9.7239e-39	1.67923	0.812	0.215	1.56457e-34	7	Id3
Rbpms	1.51805e-58	1.6788	0.797	0.13	2.44255e-54	7	Rbpms
Emid1	4.50253e-68	1.65531	0.469	0.025	7.24457e-64	7	Emid1
Il11ra1.2	1.38585e-14	1.61364	0.656	0.323	2.22983e-10	7	Il11ra1
Flna.2	1.51083e-18	1.61169	0.719	0.352	2.43093e-14	7	Flna
Pdlim3	7.31385e-62	1.60878	0.812	0.12	1.1768e-57	7	Pdlim3
Tmem176a.4	6.64928e-21	1.60267	0.781	0.415	1.06987e-16	7	Tmem176a
Efemp1	5.61633e-46	1.57466	0.578	0.077	9.03667e-42	7	Efemp1
Cd63.4	6.79608e-26	1.56765	0.922	0.816	1.09349e-21	7	Cd63
Sdc2.1	1.23804e-50	1.55476	0.844	0.193	1.992e-46	7	Sdc2
Enpp2	6.74183e-87	1.55439	0.406	0.009	1.08476e-82	7	Enpp2
Pdgfra	6.43472e-167	1.54249	0.516	0.001	1.03535e-162	7	Pdgfra
Aspn	1.95603e-79	1.54013	0.344	0.006	3.14726e-75	7	Aspn
Meg3	7.05672e-106	1.53409	0.438	0.007	1.13543e-101	7	Meg3
F3	1.61773e-26	1.50753	0.516	0.108	2.60293e-22	7	F3
Fhl2	1.46181e-41	1.49283	0.578	0.085	2.35206e-37	7	Fhl2
Fth1.5	4.78825e-34	1.48777	1	0.838	7.7043e-30	7	Fth1
Csrp1.4	2.67505e-17	1.48175	0.922	0.667	4.30415e-13	7	Csrp1
Timp2.5	3.187e-40	1.47107	0.859	0.255	5.12788e-36	7	Timp2
Thbd	2.6479e-51	1.46964	0.484	0.042	4.26047e-47	7	Thbd
Cavin3.3	2.013e-27	1.46921	0.875	0.477	3.23892e-23	7	Cavin3
Eva1b	5.06163e-52	1.46452	0.688	0.101	8.14416e-48	7	Eva1b
Igfbp5	1.19363e-42	1.46345	0.516	0.061	1.92054e-38	7	Igfbp5
Rhoc.1	9.20327e-82	1.44097	0.781	0.074	1.48081e-77	7	Rhoc
Rcn3	6.37658e-165	1.43056	0.766	0.018	1.02599e-160	7	Rcn3
Fbxl22	5.72696e-73	1.42495	0.359	0.009	9.21468e-69	7	Fbxl22
Filip1l.3	3.34337e-30	1.41532	0.719	0.204	5.37948e-26	7	Filip1l
Tinagl1	1.08208e-12	1.41418	0.422	0.145	1.74107e-08	7	Tinagl1
Gng11	2.00811e-75	1.41217	0.703	0.062	3.23105e-71	7	Gng11
Pmp22	1.60728e-92	1.41183	0.781	0.061	2.58611e-88	7	Pmp22
Timp3.3	2.91158e-10	1.39464	0.625	0.325	4.68473e-06	7	Timp3
Tspan4	2.88095e-56	1.38987	0.734	0.109	4.63544e-52	7	Tspan4
Fermt2	2.97088e-77	1.37499	0.766	0.079	4.78014e-73	7	Fermt2
Malat1.3	1.82282e-30	1.37163	1	0.975	2.93292e-26	7	Malat1
Bmp5	2.09676e-95	1.36758	0.484	0.014	3.37369e-91	7	Bmp5
Eln	1.0056e-48	1.36672	0.312	0.014	1.61802e-44	7	Eln
Selenom.4	5.30184e-37	1.36482	0.812	0.233	8.53067e-33	7	Selenom
Col5a2	1.35548e-149	1.36462	0.609	0.009	2.18097e-145	7	Col5a2
Pbxip1	2.11612e-32	1.36322	0.688	0.182	3.40484e-28	7	Pbxip1
Ppic.2	1.89182e-15	1.35285	0.719	0.413	3.04393e-11	7	Ppic
Col4a2	3.41973e-71	1.34233	0.672	0.061	5.50235e-67	7	Col4a2
Hhip	4.68837e-73	1.34197	0.312	0.005	7.54358e-69	7	Hhip
Anxa6.3	6.19696e-34	1.33774	0.766	0.227	9.9709e-30	7	Anxa6
Cebpd.3	2.46e-17	1.3372	0.625	0.223	3.95814e-13	7	Cebpd
Lsp1	1.31429e-146	1.33584	0.531	0.005	2.1147e-142	7	Lsp1
Itgb1.1	3.36924e-28	1.33258	0.891	0.504	5.4211e-24	7	Itgb1
Mxra8	4.90044e-127	1.31792	0.609	0.015	7.88481e-123	7	Mxra8
Lgmn	2.56673e-38	1.31391	0.656	0.129	4.12987e-34	7	Lgmn
Igfbp6	2.41602e-45	1.30349	0.375	0.026	3.88738e-41	7	Igfbp6
Emilin1	5.54606e-179	1.2993	0.641	0.005	8.92362e-175	7	Emilin1
Cav1.2	2.82505e-24	1.29579	0.766	0.322	4.54551e-20	7	Cav1
Nkx2-3	4.27238e-175	1.29136	0.594	0.003	6.87427e-171	7	Nkx2-3
Srpx2	6.42461e-136	1.28799	0.438	0.001	1.03372e-131	7	Srpx2
Ctsl.3	7.35955e-19	1.27803	0.781	0.455	1.18415e-14	7	Ctsl
Myl6.3	2.10207e-20	1.26488	0.969	0.97	3.38223e-16	7	Myl6
Zbtb20	3.19661e-39	1.26213	0.734	0.167	5.14334e-35	7	Zbtb20
Ltbp4.4	4.19672e-16	1.25909	0.703	0.344	6.75253e-12	7	Ltbp4
Aebp1	3.36298e-43	1.24989	0.625	0.098	5.41103e-39	7	Aebp1
C1s1	8.3284e-88	1.24594	0.688	0.047	1.34004e-83	7	C1s1
Col6a3	2.06285e-133	1.24388	0.469	0.003	3.31913e-129	7	Col6a3
Rbp4	1.16505e-28	1.24196	0.391	0.053	1.87457e-24	7	Rbp4
Ptp4a3	1.24378e-10	1.23879	0.453	0.189	2.00124e-06	7	Ptp4a3
Klf2	3.09208e-13	1.23409	0.438	0.133	4.97516e-09	7	Klf2
Tgfb1i1	1.6405e-70	1.23234	0.672	0.063	2.63956e-66	7	Tgfb1i1
Ccdc80	6.98555e-129	1.23143	0.547	0.009	1.12397e-124	7	Ccdc80
AW112010.1	2.58371e-80	1.22793	0.531	0.026	4.1572e-76	7	AW112010
Tcf4.3	4.32186e-19	1.22661	0.672	0.279	6.95388e-15	7	Tcf4
Ebf1	9.02038e-24	1.21957	0.266	0.028	1.45138e-19	7	Ebf1
Carmn	1.00537e-169	1.20631	0.578	0.003	1.61764e-165	7	Carmn
Cpq.1	6.51295e-60	1.2053	0.562	0.05	1.04793e-55	7	Cpq
Ecm1.4	1.29241e-24	1.20015	0.766	0.29	2.07949e-20	7	Ecm1
Sod3	5.79984e-148	1.19451	0.5	0.003	9.33194e-144	7	Sod3
Fam129a	6.02017e-58	1.19352	0.672	0.082	9.68645e-54	7	Fam129a
Lamb1	5.02274e-22	1.19337	0.531	0.141	8.08159e-18	7	Lamb1
Tm4sf1	1.17829e-83	1.19305	0.719	0.054	1.89587e-79	7	Tm4sf1
Loxl2	5.49061e-139	1.19178	0.578	0.009	8.83439e-135	7	Loxl2
Adamts1	5.23473e-27	1.19083	0.312	0.034	8.42268e-23	7	Adamts1
Ctsk	2.36356e-163	1.19006	0.547	0.003	3.80297e-159	7	Ctsk
Dkk3	1.06179e-47	1.18763	0.641	0.09	1.70842e-43	7	Dkk3
Pcp4l1	7.78468e-47	1.18109	0.266	0.009	1.25256e-42	7	Pcp4l1
Osr1	1.54424e-89	1.18065	0.375	0.006	2.48468e-85	7	Osr1
Ptch1	1.01111e-47	1.17285	0.625	0.086	1.62687e-43	7	Ptch1
Tmsb10.3	1.19984e-14	1.17146	0.938	0.892	1.93054e-10	7	Tmsb10
Col4a1	4.35906e-53	1.17087	0.641	0.08	7.01373e-49	7	Col4a1
Zeb2	7.71473e-117	1.1681	0.406	0.003	1.2413e-112	7	Zeb2
Tnxb	1.16127e-78	1.167	0.375	0.009	1.86848e-74	7	Tnxb
Oaf	4.04196e-50	1.16635	0.562	0.063	6.50352e-46	7	Oaf
Cnn2.2	2.18603e-19	1.15957	0.75	0.36	3.51733e-15	7	Cnn2
Fcgrt	1.36829e-43	1.15784	0.703	0.131	2.20157e-39	7	Fcgrt
Dstn.2	1.96838e-14	1.15312	0.938	0.895	3.16712e-10	7	Dstn
P2ry14	4.28043e-121	1.14982	0.453	0.005	6.88721e-117	7	P2ry14
Phlda1.1	9.45078e-20	1.1494	0.594	0.188	1.52063e-15	7	Phlda1
Enho	3.06711e-94	1.1465	0.594	0.027	4.93497e-90	7	Enho
Rgs10.3	2.20346e-09	1.14557	0.531	0.296	3.54537e-05	7	Rgs10
Pde5a	9.62228e-68	1.14112	0.5	0.03	1.54822e-63	7	Pde5a
Svep1	2.47322e-131	1.14094	0.438	0.002	3.97941e-127	7	Svep1
Wnt5a	6.82108e-41	1.13744	0.406	0.037	1.09751e-36	7	Wnt5a
Gstm1.4	1.22179e-19	1.13658	0.906	0.632	1.96586e-15	7	Gstm1
Pdpn	1.30879e-68	1.13454	0.531	0.034	2.10585e-64	7	Pdpn
Aldh1a1	2.38382e-51	1.13364	0.453	0.036	3.83556e-47	7	Aldh1a1
Wfdc1	1.00179e-182	1.12967	0.562	0.001	1.61187e-178	7	Wfdc1
Plpp3.1	2.27732e-10	1.12764	0.516	0.241	3.66421e-06	7	Plpp3
Kcnj8	2.91712e-86	1.12547	0.312	0.003	4.69365e-82	7	Kcnj8
Ilk	4.09509e-23	1.1205	0.703	0.273	6.589e-19	7	Ilk
Gucy1b1	1.03413e-169	1.11946	0.578	0.003	1.66392e-165	7	Gucy1b1
Bmp2	5.55288e-44	1.11215	0.469	0.048	8.93459e-40	7	Bmp2
Dusp3	2.65699e-50	1.10925	0.578	0.067	4.2751e-46	7	Dusp3
Lmod1	8.75614e-71	1.10636	0.328	0.007	1.40886e-66	7	Lmod1
Fmo2	3.69578e-49	1.09409	0.422	0.031	5.94651e-45	7	Fmo2
Cnn3.3	2.56882e-28	1.09282	0.734	0.231	4.13322e-24	7	Cnn3
Fbn1	2.18916e-144	1.09196	0.516	0.004	3.52236e-140	7	Fbn1
Camk2n1.1	7.04745e-75	1.08786	0.656	0.051	1.13393e-70	7	Camk2n1
Hpse	9.09087e-82	1.08094	0.484	0.02	1.46272e-77	7	Hpse
Ppp1r12a	9.25988e-16	1.07322	0.672	0.346	1.48991e-11	7	Ppp1r12a
Angptl2	1.2472e-30	1.06593	0.609	0.137	2.00675e-26	7	Angptl2
Cyr61.2	6.01731e-15	1.06179	0.594	0.206	9.68185e-11	7	Cyr61
Gnb4	2.71485e-123	1.05327	0.5	0.007	4.36819e-119	7	Gnb4
Crispld2	2.87868e-136	1.04585	0.578	0.01	4.6318e-132	7	Crispld2
Camk1	5.43459e-32	1.04222	0.609	0.129	8.74425e-28	7	Camk1
Adamts2	6.08673e-97	1.04104	0.547	0.02	9.79354e-93	7	Adamts2
Sept7.2	1.631e-20	1.04027	0.859	0.622	2.62428e-16	7	Sept7
Nexn	4.33672e-71	1.03706	0.516	0.03	6.97778e-67	7	Nexn
Snhg18.1	2.87494e-38	1.02678	0.688	0.138	4.62578e-34	7	Snhg18
Anxa5.1	8.28553e-15	1.01717	0.797	0.536	1.33314e-10	7	Anxa5
Tpm4.2	1.04706e-13	1.00867	0.797	0.663	1.68472e-09	7	Tpm4
Tns1	6.69142e-32	1.00712	0.594	0.119	1.07665e-27	7	Tns1
Dbp.1	1.58526e-17	1.00688	0.812	0.494	2.55069e-13	7	Dbp
Abi3bp.1	2.2235e-10	0.999131	0.297	0.079	3.57761e-06	7	Abi3bp
Cyba.1	3.13742e-35	0.997059	0.703	0.147	5.04812e-31	7	Cyba
Cd302	1.35414e-71	0.996624	0.5	0.028	2.17881e-67	7	Cd302
Lpar1	2.92887e-60	0.996079	0.5	0.036	4.71254e-56	7	Lpar1
Nr2f2	5.24626e-15	0.986419	0.422	0.119	8.44123e-11	7	Nr2f2
Rsu1.2	1.62757e-29	0.984705	0.797	0.302	2.61876e-25	7	Rsu1
Ly6a.6	1.31926e-07	0.983743	0.547	0.314	0.00212269	7	Ly6a
Col12a1	1.29995e-30	0.980774	0.562	0.107	2.09162e-26	7	Col12a1
Rhoj	2.91125e-74	0.9783	0.578	0.038	4.6842e-70	7	Rhoj
Fam162b	3.59397e-104	0.976062	0.312	0	5.78271e-100	7	Fam162b
Cdh11	1.5767e-28	0.975421	0.516	0.1	2.53691e-24	7	Cdh11
Pid1	4.6794e-59	0.974434	0.375	0.017	7.52915e-55	7	Pid1
Tubb6.1	2.38054e-34	0.974302	0.516	0.079	3.83029e-30	7	Tubb6
Mmp14.1	4.82233e-15	0.974053	0.609	0.277	7.75913e-11	7	Mmp14
Calm2.6	1.68107e-19	0.973813	0.969	0.791	2.70484e-15	7	Calm2
C1rb	1.18885e-91	0.963671	0.438	0.011	1.91286e-87	7	C1rb
Fbln5	1.76769e-90	0.959535	0.359	0.005	2.84422e-86	7	Fbln5
Dpysl2.1	1.01871e-44	0.956154	0.562	0.07	1.6391e-40	7	Dpysl2
Mxra7	7.03208e-86	0.956061	0.547	0.026	1.13146e-81	7	Mxra7
Pam.3	7.47941e-13	0.952883	0.562	0.241	1.20344e-08	7	Pam
S100a13.4	2.3147e-13	0.950982	0.688	0.401	3.72436e-09	7	S100a13
Lamc1	4.15593e-27	0.944674	0.562	0.127	6.68688e-23	7	Lamc1
Loxl1	5.12138e-114	0.943501	0.422	0.004	8.2403e-110	7	Loxl1
Ednra	8.74381e-41	0.939231	0.5	0.061	1.40688e-36	7	Ednra
Cst3.6	4.37104e-15	0.936536	0.953	0.871	7.03301e-11	7	Cst3
F2r	1.64094e-25	0.930502	0.484	0.098	2.64027e-21	7	F2r
Laptm4a.4	2.03552e-19	0.929675	0.953	0.889	3.27515e-15	7	Laptm4a
Pdgfrb	3.49473e-123	0.925576	0.438	0.003	5.62303e-119	7	Pdgfrb
Gucy1a1	5.49925e-134	0.922774	0.484	0.004	8.84829e-130	7	Gucy1a1
Lbh.1	4.02867e-18	0.920237	0.328	0.058	6.48214e-14	7	Lbh
Actn1.3	2.30306e-16	0.914362	0.734	0.374	3.70562e-12	7	Actn1
Pcdh7	1.07565e-40	0.912238	0.469	0.052	1.73073e-36	7	Pcdh7
Ftl1.2	1.98647e-11	0.911273	0.922	0.886	3.19623e-07	7	Ftl1
Olfml3	1.34672e-72	0.911144	0.344	0.008	2.16688e-68	7	Olfml3
Celf2	2.52741e-75	0.910614	0.516	0.027	4.06661e-71	7	Celf2
Twsg1	2.34874e-17	0.91057	0.516	0.17	3.77912e-13	7	Twsg1
Gstt1	1.25656e-89	0.907886	0.516	0.02	2.0218e-85	7	Gstt1
Dmpk	4.48499e-64	0.907123	0.406	0.018	7.21635e-60	7	Dmpk
Ncam1	9.8232e-61	0.906686	0.453	0.027	1.58055e-56	7	Ncam1
Myadm	3.71249e-28	0.902425	0.547	0.116	5.9734e-24	7	Myadm
Dpysl3	2.02179e-66	0.901649	0.547	0.039	3.25306e-62	7	Dpysl3
Tspan13.1	3.64466e-12	0.891883	0.328	0.086	5.86426e-08	7	Tspan13
Lpp	3.88762e-13	0.891232	0.672	0.366	6.25519e-09	7	Lpp
Oaz2.1	8.60474e-18	0.882028	0.781	0.443	1.3845e-13	7	Oaz2
Sqstm1	5.98617e-18	0.876144	0.688	0.317	9.63175e-14	7	Sqstm1
Rasgrp2	5.18282e-85	0.876106	0.359	0.006	8.33916e-81	7	Rasgrp2
Col5a1	7.22993e-86	0.87529	0.453	0.014	1.1633e-81	7	Col5a1
Sorbs1	2.99711e-30	0.875094	0.297	0.026	4.82235e-26	7	Sorbs1
Map1b	2.62074e-49	0.872857	0.5	0.046	4.21677e-45	7	Map1b
Synm	8.75799e-71	0.869974	0.344	0.009	1.40916e-66	7	Synm
Rap1b.1	9.84644e-19	0.866339	0.812	0.515	1.58429e-14	7	Rap1b
Slc25a4.1	1.81975e-18	0.865952	0.906	0.749	2.92798e-14	7	Slc25a4
Selenbp1.3	2.09561e-12	0.864456	0.562	0.261	3.37184e-08	7	Selenbp1
Prelp	1.57264e-18	0.864386	0.453	0.114	2.53038e-14	7	Prelp
Itm2c.5	1.46791e-09	0.858287	0.656	0.449	2.36186e-05	7	Itm2c
Clmp.1	8.17694e-17	0.854502	0.406	0.1	1.31567e-12	7	Clmp
Ppp1r12b	5.36379e-53	0.853685	0.406	0.026	8.63035e-49	7	Ppp1r12b
Sgce	2.27682e-113	0.8517	0.578	0.017	3.6634e-109	7	Sgce
Klf9.1	5.69565e-11	0.849367	0.531	0.253	9.1643e-07	7	Klf9
Ehd2.2	5.43568e-17	0.849188	0.672	0.29	8.746e-13	7	Ehd2
Rgs2	8.36867e-20	0.848675	0.281	0.038	1.34652e-15	7	Rgs2
Jam3	1.26634e-127	0.838248	0.5	0.006	2.03754e-123	7	Jam3
Fkbp9	6.35478e-14	0.834627	0.625	0.294	1.02248e-09	7	Fkbp9
Gnai1	1.40461e-13	0.831006	0.531	0.214	2.26002e-09	7	Gnai1
Art3	5.55799e-24	0.828768	0.312	0.039	8.94281e-20	7	Art3
Mfge8.5	1.27205e-10	0.828384	0.828	0.56	2.04672e-06	7	Mfge8
Fkbp7	2.05581e-77	0.825979	0.562	0.033	3.30781e-73	7	Fkbp7
Gnas.1	1.18879e-22	0.824618	0.938	0.891	1.91277e-18	7	Gnas
Il34.1	5.07143e-16	0.823847	0.344	0.073	8.15993e-12	7	Il34
Sec24d	1.76362e-30	0.823105	0.406	0.053	2.83766e-26	7	Sec24d
Prnp.1	4.9555e-13	0.822509	0.562	0.244	7.9734e-09	7	Prnp
Casp12	1.65227e-96	0.821306	0.484	0.013	2.6585e-92	7	Casp12
Cyb5r3.5	9.66162e-18	0.819493	0.891	0.693	1.55456e-13	7	Cyb5r3
Akr1b3.3	1.53932e-10	0.818235	0.625	0.378	2.47676e-06	7	Akr1b3
Prss23.3	4.82983e-07	0.815342	0.453	0.242	0.0077712	7	Prss23
Selenof.2	7.84891e-19	0.808331	0.922	0.817	1.26289e-14	7	Selenof
Lix1l	1.19009e-89	0.808039	0.5	0.018	1.91486e-85	7	Lix1l
Jund.4	4.26125e-10	0.803051	0.984	0.807	6.85635e-06	7	Jund
Iscu	9.84122e-14	0.796003	0.734	0.48	1.58345e-09	7	Iscu
Cavin1.4	5.5388e-14	0.794976	0.859	0.58	8.91193e-10	7	Cavin1
Esam	9.04571e-50	0.791376	0.266	0.008	1.45546e-45	7	Esam
Myl12a.3	6.30649e-10	0.78973	0.906	0.879	1.01471e-05	7	Myl12a
Nfic.1	3.39423e-13	0.789524	0.703	0.392	5.46132e-09	7	Nfic
Capns1.2	4.19133e-19	0.788827	0.938	0.795	6.74385e-15	7	Capns1
Mfap2	2.08854e-56	0.787396	0.5	0.036	3.36046e-52	7	Mfap2
Copz2.1	9.23104e-18	0.78661	0.609	0.226	1.48527e-13	7	Copz2
Cryab.1	1.77829e-21	0.785288	0.438	0.09	2.86127e-17	7	Cryab
Prkar1a.1	7.88118e-13	0.782613	0.75	0.556	1.26808e-08	7	Prkar1a
Sh3bgrl.1	2.60166e-17	0.782203	0.719	0.347	4.18608e-13	7	Sh3bgrl
Olfml2b	2.09851e-79	0.780032	0.375	0.009	3.37651e-75	7	Olfml2b
Ly6c1	2.41819e-21	0.779424	0.344	0.054	3.89087e-17	7	Ly6c1
Selenow.4	5.74876e-21	0.776153	0.984	0.893	9.24975e-17	7	Selenow
Plod1	1.19543e-39	0.775791	0.359	0.028	1.92344e-35	7	Plod1
Ptgs1	3.61323e-27	0.773187	0.344	0.042	5.81369e-23	7	Ptgs1
Axl	3.39379e-20	0.772264	0.594	0.193	5.46061e-16	7	Axl
Rrbp1.3	2.11218e-08	0.770694	0.703	0.538	0.000339849	7	Rrbp1
C1qtnf2	1.84714e-125	0.7704	0.406	0.001	2.97205e-121	7	C1qtnf2
Nid1	1.32243e-53	0.770216	0.5	0.042	2.12779e-49	7	Nid1
Rdh10	6.11249e-13	0.769869	0.375	0.109	9.83499e-09	7	Rdh10
Fkbp10	1.60068e-57	0.767851	0.453	0.03	2.57549e-53	7	Fkbp10
Tgm2.1	2.38786e-19	0.763861	0.516	0.137	3.84207e-15	7	Tgm2
Spats2l	1.78299e-22	0.763495	0.375	0.063	2.86884e-18	7	Spats2l
Capn2.1	4.14158e-13	0.762562	0.609	0.298	6.6638e-09	7	Capn2
Chst1	5.86587e-80	0.761812	0.344	0.006	9.43819e-76	7	Chst1
Efemp2	1.29903e-51	0.759969	0.469	0.038	2.09013e-47	7	Efemp2
Cys1	2.66465e-120	0.759196	0.391	0.001	4.28742e-116	7	Cys1
Tprgl.1	7.11497e-12	0.757897	0.734	0.525	1.1448e-07	7	Tprgl
Smim14.2	1.88103e-16	0.756209	0.844	0.58	3.02658e-12	7	Smim14
Dtx3.1	1.53726e-20	0.756188	0.562	0.159	2.47345e-16	7	Dtx3
Pkd2	1.90714e-31	0.755452	0.422	0.055	3.06858e-27	7	Pkd2
Vcan	2.07177e-70	0.754871	0.312	0.006	3.33347e-66	7	Vcan
Fndc1	1.64781e-32	0.754859	0.266	0.018	2.65132e-28	7	Fndc1
Sept11	6.1708e-14	0.754505	0.5	0.178	9.92882e-10	7	Sept11
Serinc1.1	1.62678e-11	0.75387	0.641	0.389	2.61749e-07	7	Serinc1
Pianp	2.457e-32	0.75274	0.5	0.079	3.95331e-28	7	Pianp
Kdelr3	2.50115e-39	0.751966	0.375	0.032	4.02434e-35	7	Kdelr3
Lama4.1	2.85417e-18	0.750062	0.453	0.114	4.59237e-14	7	Lama4
Rab34.2	4.97137e-10	0.749423	0.672	0.418	7.99893e-06	7	Rab34
Pdlim7.1	6.05813e-13	0.748254	0.453	0.152	9.74754e-09	7	Pdlim7
Tacc1	5.97e-24	0.747842	0.469	0.096	9.60572e-20	7	Tacc1
Aldh2.6	9.75139e-14	0.746977	0.906	0.712	1.569e-09	7	Aldh2
Tnc.1	4.33297e-11	0.744633	0.328	0.088	6.97176e-07	7	Tnc
Rap1a.1	4.11939e-08	0.741635	0.625	0.457	0.000662811	7	Rap1a
Gnai2.1	3.51276e-15	0.741086	0.828	0.641	5.65203e-11	7	Gnai2
Qpct	2.36389e-29	0.740949	0.266	0.021	3.80349e-25	7	Qpct
Podn	1.50589e-77	0.739287	0.344	0.007	2.42298e-73	7	Podn
Synpo2	5.3658e-84	0.737198	0.328	0.004	8.63358e-80	7	Synpo2
Palld.3	1.01127e-10	0.736345	0.641	0.341	1.62713e-06	7	Palld
Dctn6	3.51993e-16	0.735929	0.594	0.242	5.66357e-12	7	Dctn6
Lama2	5.49946e-73	0.734571	0.344	0.008	8.84863e-69	7	Lama2
Hspb2	2.43472e-65	0.733032	0.359	0.012	3.91747e-61	7	Hspb2
Fbln2	8.11799e-12	0.73297	0.281	0.065	1.30618e-07	7	Fbln2
Fblim1	3.12966e-34	0.732779	0.406	0.047	5.03562e-30	7	Fblim1
Vcl	4.60651e-08	0.73023	0.422	0.203	0.000741188	7	Vcl
Dlc1	3.15322e-32	0.727331	0.469	0.069	5.07353e-28	7	Dlc1
Calu.1	2.95994e-11	0.727311	0.641	0.388	4.76254e-07	7	Calu
Morf4l1.1	2.96391e-15	0.723726	0.906	0.827	4.76893e-11	7	Morf4l1
Pten.1	1.01378e-07	0.721842	0.578	0.409	0.00163116	7	Pten
Ctsz.1	1.59986e-10	0.721464	0.609	0.341	2.57417e-06	7	Ctsz
Csf1	1.18058e-54	0.719729	0.391	0.022	1.89955e-50	7	Csf1
Ypel3.2	6.16126e-16	0.718642	0.734	0.366	9.91346e-12	7	Ypel3
Dnajb4	1.44047e-12	0.717535	0.484	0.194	2.31772e-08	7	Dnajb4
Itga1	6.16574e-60	0.717063	0.422	0.023	9.92068e-56	7	Itga1
Ccdc85b	2.20738e-11	0.71481	0.625	0.358	3.55168e-07	7	Ccdc85b
Gdpd3	6.96877e-38	0.714065	0.375	0.033	1.12128e-33	7	Gdpd3
Serinc3.2	3.77459e-13	0.71222	0.688	0.36	6.07332e-09	7	Serinc3
Capzb.1	8.16695e-09	0.711024	0.797	0.717	0.000131406	7	Capzb
Hspg2	4.35834e-20	0.710963	0.5	0.124	7.01258e-16	7	Hspg2
Ramp2.1	7.17367e-17	0.708145	0.344	0.068	1.15424e-12	7	Ramp2
Akap7	2.23174e-09	0.708048	0.406	0.17	3.59087e-05	7	Akap7
Tsc22d3.4	1.32702e-12	0.706394	0.656	0.316	2.13518e-08	7	Tsc22d3
Tspan3.3	6.10257e-12	0.704504	0.75	0.461	9.81903e-08	7	Tspan3
Syne1	1.40052e-59	0.701991	0.438	0.025	2.25344e-55	7	Syne1
Islr	1.44571e-140	0.701119	0.438	0.001	2.32615e-136	7	Islr
Pofut2	1.03836e-13	0.697295	0.609	0.291	1.67073e-09	7	Pofut2
Lrrc32	1.39714e-79	0.696988	0.391	0.01	2.248e-75	7	Lrrc32
Selenok	2.64164e-15	0.695433	0.906	0.747	4.25039e-11	7	Selenok
Itih5.1	1.58586e-20	0.690427	0.312	0.045	2.55164e-16	7	Itih5
Bst2	1.87557e-19	0.690207	0.359	0.066	3.01779e-15	7	Bst2
Adap2os	5.90243e-90	0.68661	0.312	0.002	9.49702e-86	7	Adap2os
Ctsc.2	7.20905e-07	0.686344	0.562	0.364	0.0115994	7	Ctsc
Col4a5	8.19929e-29	0.68606	0.328	0.035	1.31927e-24	7	Col4a5
Arhgef25	2.07826e-57	0.685998	0.359	0.015	3.34392e-53	7	Arhgef25
Colec12	5.15067e-72	0.685544	0.422	0.016	8.28742e-68	7	Colec12
Hacd1.1	1.72538e-16	0.683547	0.453	0.127	2.77614e-12	7	Hacd1
Ddah2	1.58342e-20	0.683076	0.5	0.125	2.54772e-16	7	Ddah2
Runx1t1	7.4328e-97	0.68285	0.391	0.005	1.19594e-92	7	Runx1t1
Ghr	4.97075e-11	0.682645	0.547	0.259	7.99794e-07	7	Ghr
Gpx8.1	2.95733e-11	0.681024	0.562	0.282	4.75834e-07	7	Gpx8
Nnmt	3.88967e-84	0.679988	0.281	0.001	6.25847e-80	7	Nnmt
Eif1b	3.27133e-11	0.679583	0.547	0.264	5.26357e-07	7	Eif1b
Mmp23	8.82863e-61	0.679028	0.359	0.014	1.42053e-56	7	Mmp23
Maged2	2.78882e-21	0.678562	0.453	0.099	4.48721e-17	7	Maged2
Rhob.2	2.53947e-07	0.677407	0.547	0.335	0.00408601	7	Rhob
P3h3	1.24402e-36	0.673938	0.406	0.042	2.00163e-32	7	P3h3
Pltp.2	2.71743e-07	0.671931	0.5	0.289	0.00437234	7	Pltp
Lurap1l.1	2.21284e-16	0.671757	0.375	0.084	3.56046e-12	7	Lurap1l
Ggt5	1.49517e-53	0.670798	0.297	0.01	2.40573e-49	7	Ggt5
Ppp1r2.1	2.00391e-15	0.669694	0.828	0.534	3.22429e-11	7	Ppp1r2
Rcn2	2.9646e-12	0.668695	0.641	0.37	4.77004e-08	7	Rcn2
Actb.2	1.60422e-07	0.666555	1	0.979	0.0025812	7	Actb
Selenop.5	2.87912e-09	0.665084	0.641	0.355	4.6325e-05	7	Selenop
Il6st	6.51095e-13	0.663818	0.453	0.153	1.04761e-08	7	Il6st
Pamr1	3.5014e-90	0.662699	0.312	0.002	5.63375e-86	7	Pamr1
2310022B05Rik	3.8113e-20	0.65984	0.484	0.121	6.13238e-16	7	2310022B05Rik
Pmepa1	3.37806e-09	0.659796	0.484	0.232	5.4353e-05	7	Pmepa1
Mprip.1	1.64725e-06	0.659498	0.484	0.288	0.0265043	7	Mprip
Saraf	3.08777e-10	0.659255	0.672	0.461	4.96822e-06	7	Saraf
Marveld1	1.09311e-13	0.652784	0.391	0.112	1.75882e-09	7	Marveld1
C1ra	2.06277e-84	0.652542	0.375	0.007	3.319e-80	7	C1ra
Fez2	6.66e-32	0.651854	0.516	0.086	1.07159e-27	7	Fez2
Tmem50a.2	6.79905e-12	0.648515	0.844	0.648	1.09397e-07	7	Tmem50a
Scarf2	3.5988e-99	0.643536	0.406	0.006	5.79048e-95	7	Scarf2
Fndc3b	2.3313e-24	0.643363	0.406	0.068	3.75106e-20	7	Fndc3b
Pdlim2.2	2.92326e-13	0.642833	0.547	0.213	4.70353e-09	7	Pdlim2
Pla2g4a	6.09809e-09	0.639858	0.312	0.101	9.81182e-05	7	Pla2g4a
Pde1a	2.00583e-109	0.638291	0.344	0.001	3.22738e-105	7	Pde1a
Nkd1	3.60213e-51	0.636664	0.281	0.009	5.79582e-47	7	Nkd1
Ubb.3	4.15177e-15	0.635812	0.984	0.965	6.6802e-11	7	Ubb
Tln1	7.81418e-10	0.635245	0.516	0.259	1.2573e-05	7	Tln1
Hexa.1	3.76985e-30	0.634292	0.5	0.083	6.06569e-26	7	Hexa
B230219D22Rik.1	1.92568e-12	0.633086	0.703	0.426	3.09842e-08	7	B230219D22Rik
Parva	1.40139e-12	0.632024	0.5	0.195	2.25484e-08	7	Parva
Ifngr1.1	9.13684e-07	0.630831	0.438	0.24	0.0147012	7	Ifngr1
Nr3c1	1.22997e-11	0.630418	0.531	0.234	1.97902e-07	7	Nr3c1
Mettl7a1.1	6.50147e-18	0.630321	0.422	0.096	1.04609e-13	7	Mettl7a1
Desi2	3.29356e-10	0.627812	0.469	0.206	5.29934e-06	7	Desi2
Tshz2	9.8623e-11	0.624323	0.562	0.28	1.58684e-06	7	Tshz2
Txndc5.1	1.17216e-06	0.62191	0.531	0.349	0.0188601	7	Txndc5
Armcx3	4.15894e-20	0.621757	0.438	0.095	6.69173e-16	7	Armcx3
Arl6ip5	1.34471e-08	0.621407	0.641	0.479	0.000216364	7	Arl6ip5
Glipr2	1.55993e-104	0.618715	0.344	0.001	2.50993e-100	7	Glipr2
March2	2.16453e-10	0.617552	0.547	0.271	3.48273e-06	7	March2
Filip1	6.38995e-115	0.617302	0.375	0.001	1.02814e-110	7	Filip1
Nrp2	4.04999e-16	0.616935	0.453	0.123	6.51643e-12	7	Nrp2
Adprh	8.21247e-13	0.613189	0.516	0.207	1.32139e-08	7	Adprh
Gpx7	1.17798e-47	0.609298	0.312	0.015	1.89537e-43	7	Gpx7
Epas1	1.7694e-29	0.606084	0.328	0.033	2.84696e-25	7	Epas1
Son.2	1.35757e-09	0.605807	0.891	0.809	2.18432e-05	7	Son
Klf7	3.20063e-13	0.605351	0.406	0.119	5.14982e-09	7	Klf7
Txndc15	8.10589e-08	0.604162	0.547	0.343	0.00130424	7	Txndc15
Smim10l1.1	2.32109e-09	0.603391	0.688	0.475	3.73463e-05	7	Smim10l1
Mapre2.1	3.28698e-13	0.603221	0.344	0.089	5.28875e-09	7	Mapre2
Ifitm2.3	1.9795e-11	0.602787	0.953	0.906	3.18501e-07	7	Ifitm2
Mrgprf	7.98384e-80	0.602084	0.281	0.002	1.2846e-75	7	Mrgprf
Bicc1	5.70176e-95	0.601984	0.328	0.002	9.17413e-91	7	Bicc1
Lims1	8.88594e-08	0.601269	0.438	0.218	0.00142975	7	Lims1
Pde6d	1.41072e-16	0.600856	0.531	0.18	2.26985e-12	7	Pde6d
Gjc1	2.45388e-92	0.599363	0.344	0.003	3.9483e-88	7	Gjc1
Tns2	7.69507e-28	0.598561	0.328	0.036	1.23814e-23	7	Tns2
Rras	4.83767e-12	0.597141	0.5	0.193	7.7838e-08	7	Rras
Vamp2	2.35829e-10	0.594259	0.5	0.228	3.79449e-06	7	Vamp2
Bmp6	2.70772e-47	0.592599	0.266	0.009	4.35672e-43	7	Bmp6
Kank2	4.49707e-42	0.592319	0.375	0.029	7.23579e-38	7	Kank2
Foxl1	1.05424e-109	0.590965	0.359	0.001	1.69627e-105	7	Foxl1
Ltbp1	1.7514e-26	0.590951	0.359	0.046	2.81801e-22	7	Ltbp1
Ifitm3.6	7.58556e-12	0.588663	1	0.84	1.22052e-07	7	Ifitm3
Jph2	7.87935e-94	0.587497	0.297	0.001	1.26779e-89	7	Jph2
Ackr3	2.96173e-08	0.583063	0.266	0.077	0.000476543	7	Ackr3
Erlec1	6.7091e-09	0.582466	0.516	0.273	0.000107949	7	Erlec1
Clic4.3	9.34454e-13	0.582461	0.609	0.249	1.50354e-08	7	Clic4
Vapb	3.45917e-10	0.58133	0.625	0.374	5.56581e-06	7	Vapb
Adgre5	6.42555e-25	0.581216	0.281	0.03	1.03387e-20	7	Adgre5
Lipa	6.37134e-38	0.577234	0.391	0.037	1.02515e-33	7	Lipa
App.2	7.45019e-09	0.575238	0.875	0.742	0.000119873	7	App
Rabac1.2	2.03327e-10	0.575183	0.859	0.791	3.27153e-06	7	Rabac1
Adap2	4.54712e-89	0.574352	0.297	0.001	7.31632e-85	7	Adap2
Hic1	2.00104e-87	0.573043	0.328	0.003	3.21967e-83	7	Hic1
Tnfsf12	1.61875e-74	0.572536	0.375	0.01	2.60457e-70	7	Tnfsf12
Camk2d	3.75068e-10	0.570072	0.484	0.215	6.03485e-06	7	Camk2d
Bin1	1.52842e-18	0.569977	0.406	0.092	2.45923e-14	7	Bin1
Gpsm3	5.33554e-52	0.569761	0.297	0.011	8.58489e-48	7	Gpsm3
Ube2l6	1.46165e-23	0.569668	0.312	0.04	2.35179e-19	7	Ube2l6
Nav1	3.28527e-24	0.56884	0.281	0.03	5.28599e-20	7	Nav1
Pros1	6.24898e-09	0.568112	0.375	0.144	0.000100546	7	Pros1
Cfl2.2	5.6996e-07	0.568021	0.625	0.477	0.00917066	7	Cfl2
Cd151.2	8.17438e-08	0.567745	0.703	0.576	0.00131526	7	Cd151
Foxf2	9.42683e-86	0.567441	0.344	0.005	1.51678e-81	7	Foxf2
Tgfbr2	5.0603e-16	0.567225	0.391	0.095	8.14202e-12	7	Tgfbr2
Srp14.1	2.77905e-11	0.567053	0.812	0.687	4.47148e-07	7	Srp14
Cited2.2	2.57254e-16	0.566857	0.516	0.154	4.13922e-12	7	Cited2
Fkbp1a.2	4.67958e-09	0.564512	0.812	0.736	7.52944e-05	7	Fkbp1a
Lims2	1.26623e-61	0.563963	0.266	0.005	2.03737e-57	7	Lims2
Arf4	1.94854e-08	0.563915	0.781	0.687	0.00031352	7	Arf4
Atp2b4	9.636e-08	0.55903	0.375	0.152	0.00155043	7	Atp2b4
Sptbn1.1	4.14663e-11	0.557571	0.672	0.377	6.67193e-07	7	Sptbn1
Adam19	2.012e-99	0.557516	0.328	0.001	3.23731e-95	7	Adam19
Mtfr1l	1.37852e-17	0.554815	0.516	0.156	2.21804e-13	7	Mtfr1l
Rhoa	1.86298e-10	0.554466	0.875	0.83	2.99753e-06	7	Rhoa
Prpsap1	4.45627e-09	0.554182	0.625	0.395	7.17013e-05	7	Prpsap1
Tmem47	1.0361e-37	0.554018	0.312	0.022	1.66708e-33	7	Tmem47
Arhgap6	3.82396e-74	0.552671	0.297	0.004	6.15276e-70	7	Arhgap6
Igsf10	1.74425e-61	0.551349	0.281	0.006	2.8065e-57	7	Igsf10
Col18a1.1	2.22344e-07	0.550709	0.422	0.186	0.00357752	7	Col18a1
Cacna2d1	2.21065e-34	0.549078	0.359	0.034	3.55694e-30	7	Cacna2d1
Spop	1.52198e-06	0.548754	0.688	0.587	0.0244886	7	Spop
Lrp1	1.31553e-07	0.547077	0.469	0.228	0.00211668	7	Lrp1
Cyp20a1	6.15613e-15	0.546979	0.422	0.12	9.90521e-11	7	Cyp20a1
Asah1	3.68158e-07	0.54427	0.531	0.343	0.00592365	7	Asah1
Sdf4	1.09846e-07	0.542542	0.703	0.591	0.00176743	7	Sdf4
Ginm1	1.21817e-08	0.542262	0.562	0.327	0.000196003	7	Ginm1
Antxr2	1.63005e-39	0.542174	0.297	0.018	2.62275e-35	7	Antxr2
Trappc6b	3.80124e-08	0.540649	0.609	0.411	0.000611619	7	Trappc6b
Cbx6	3.23988e-08	0.540472	0.422	0.188	0.000521296	7	Cbx6
Tubb2a.1	4.41619e-09	0.540316	0.438	0.177	7.10565e-05	7	Tubb2a
Cacnb3.1	3.98869e-12	0.538168	0.344	0.09	6.4178e-08	7	Cacnb3
Itpr1	1.22071e-15	0.536184	0.297	0.054	1.96412e-11	7	Itpr1
Gna11.1	4.93424e-07	0.535733	0.5	0.287	0.00793919	7	Gna11
Kdelc2	3.07359e-19	0.535476	0.328	0.055	4.94541e-15	7	Kdelc2
Fam198b	1.96039e-32	0.534735	0.312	0.026	3.15427e-28	7	Fam198b
Rora	1.44817e-15	0.534654	0.391	0.094	2.33011e-11	7	Rora
A4galt	1.27391e-82	0.534314	0.312	0.003	2.04972e-78	7	A4galt
Cyth3	3.38566e-14	0.533494	0.375	0.096	5.44752e-10	7	Cyth3
Cavin2	8.3533e-11	0.530087	0.344	0.101	1.34405e-06	7	Cavin2
Thbs3	4.56447e-39	0.526184	0.312	0.02	7.34423e-35	7	Thbs3
Scn1b	6.70615e-13	0.525258	0.312	0.073	1.07902e-08	7	Scn1b
Hoxa10	5.69626e-18	0.525254	0.453	0.114	9.16527e-14	7	Hoxa10
Gabarapl2	9.15393e-07	0.524815	0.672	0.544	0.0147287	7	Gabarapl2
Epb41l2	9.57998e-12	0.523928	0.406	0.134	1.54142e-07	7	Epb41l2
Tfpi	1.87077e-50	0.523869	0.297	0.011	3.01006e-46	7	Tfpi
Wwtr1	3.19279e-14	0.52341	0.422	0.122	5.1372e-10	7	Wwtr1
Tmod3.1	1.00434e-06	0.523049	0.516	0.323	0.0161599	7	Tmod3
Cped1	1.40474e-61	0.521954	0.312	0.009	2.26023e-57	7	Cped1
Itga5	1.81463e-31	0.521614	0.266	0.019	2.91974e-27	7	Itga5
Slc9a3r2	4.02429e-35	0.521225	0.344	0.029	6.47508e-31	7	Slc9a3r2
Cd47.1	2.17778e-07	0.52049	0.719	0.58	0.00350405	7	Cd47
Arl2bp	4.58775e-07	0.520326	0.438	0.225	0.0073817	7	Arl2bp
Rab11b	3.37413e-09	0.519902	0.688	0.495	5.42897e-05	7	Rab11b
Rab18	8.45027e-08	0.519551	0.734	0.626	0.00135965	7	Rab18
Tpst1	1.03982e-12	0.518756	0.438	0.148	1.67307e-08	7	Tpst1
Map1lc3b.1	2.56668e-09	0.518614	0.828	0.778	4.12979e-05	7	Map1lc3b
Asap1	2.63271e-12	0.518478	0.406	0.127	4.23604e-08	7	Asap1
Fgfr1.1	1.18855e-17	0.517221	0.453	0.111	1.91237e-13	7	Fgfr1
Trim47	3.69514e-16	0.517118	0.328	0.065	5.94548e-12	7	Trim47
Antxr1	1.71559e-30	0.516317	0.344	0.035	2.76038e-26	7	Antxr1
Ywhaq.2	1.29552e-11	0.514939	0.891	0.78	2.08449e-07	7	Ywhaq
Gabarap.3	4.16778e-09	0.514246	0.812	0.823	6.70595e-05	7	Gabarap
Plat	3.26829e-14	0.512061	0.297	0.059	5.25868e-10	7	Plat
Pink1.1	6.14417e-09	0.511427	0.578	0.327	9.88596e-05	7	Pink1
Yaf2	4.43621e-09	0.510382	0.469	0.223	7.13786e-05	7	Yaf2
Plekho1	5.52884e-37	0.508461	0.281	0.017	8.89591e-33	7	Plekho1
Cdc42.1	8.68377e-10	0.506234	0.844	0.778	1.39722e-05	7	Cdc42
Capza2	1.07627e-08	0.506216	0.781	0.663	0.000173173	7	Capza2
Plbd2	1.47543e-08	0.505649	0.453	0.199	0.000237396	7	Plbd2
Itm2b.5	2.01598e-10	0.505455	0.969	0.964	3.24371e-06	7	Itm2b
Rab7	7.27229e-09	0.503933	0.797	0.64	0.000117011	7	Rab7
Ankrd12.2	1.61996e-09	0.503836	0.609	0.331	2.60652e-05	7	Ankrd12
Nisch.1	3.80789e-07	0.503752	0.625	0.435	0.00612689	7	Nisch
Lamp1.1	8.58742e-09	0.50302	0.859	0.803	0.000138172	7	Lamp1
Cuedc1	1.19713e-07	0.501717	0.438	0.207	0.00192619	7	Cuedc1
Tox.1	2.72994e-41	0.500804	0.344	0.024	4.39248e-37	7	Tox
Sdcbp.2	1.25328e-06	0.500627	0.688	0.553	0.0201654	7	Sdcbp
Nedd4.1	2.12156e-08	0.499488	0.828	0.692	0.000341359	7	Nedd4
Fam3c.1	4.07655e-10	0.494104	0.469	0.197	6.55916e-06	7	Fam3c
Socs2.1	1.40118e-06	0.492382	0.312	0.129	0.0225449	7	Socs2
B3gnt9	8.81925e-47	0.492083	0.281	0.011	1.41902e-42	7	B3gnt9
Camk2g	3.36897e-09	0.490584	0.344	0.119	5.42067e-05	7	Camk2g
Eml1	4.81537e-36	0.489825	0.297	0.02	7.74793e-32	7	Eml1
Mid1ip1.1	2.35036e-11	0.489026	0.562	0.256	3.78174e-07	7	Mid1ip1
Mpv17	3.7787e-09	0.488387	0.469	0.22	6.07992e-05	7	Mpv17
Snapin	2.90545e-08	0.488019	0.547	0.312	0.000467488	7	Snapin
Eif4e3	1.30228e-11	0.486972	0.422	0.139	2.09537e-07	7	Eif4e3
Acvrl1	2.84881e-39	0.486338	0.391	0.034	4.58374e-35	7	Acvrl1
Chst2	1.10997e-64	0.482307	0.266	0.004	1.78594e-60	7	Chst2
Esyt1	2.9594e-11	0.481561	0.297	0.075	4.76168e-07	7	Esyt1
Pttg1ip.1	4.09381e-08	0.481282	0.562	0.32	0.000658694	7	Pttg1ip
Yipf4	1.00999e-06	0.481049	0.688	0.547	0.0162508	7	Yipf4
Kctd10	3.76469e-07	0.480539	0.391	0.183	0.00605738	7	Kctd10
Zfhx3.1	7.1753e-12	0.479543	0.312	0.077	1.15451e-07	7	Zfhx3
Pik3ip1.1	6.10669e-10	0.479322	0.422	0.155	9.82566e-06	7	Pik3ip1
Ddr2	7.92897e-94	0.478189	0.281	0	1.27577e-89	7	Ddr2
Thra.1	5.38999e-07	0.476599	0.5	0.29	0.00867249	7	Thra
Nenf.3	2.69915e-07	0.474756	0.781	0.68	0.00434293	7	Nenf
Serpinb1a.3	1.462e-07	0.474079	0.438	0.191	0.00235236	7	Serpinb1a
Map7d1	1.05893e-13	0.472386	0.453	0.143	1.70382e-09	7	Map7d1
Gm2a.1	2.8236e-10	0.471884	0.391	0.13	4.54318e-06	7	Gm2a
Arhgef2	1.75365e-09	0.471293	0.344	0.116	2.82162e-05	7	Arhgef2
Sec62.2	4.53195e-08	0.470767	0.844	0.735	0.000729191	7	Sec62
Flot1	1.28629e-10	0.470011	0.484	0.205	2.06965e-06	7	Flot1
Msrb3	5.86138e-28	0.469249	0.344	0.04	9.43096e-24	7	Msrb3
Leprotl1	2.61478e-07	0.468814	0.5	0.285	0.00420718	7	Leprotl1
Trim35	8.15544e-11	0.468415	0.422	0.152	1.31221e-06	7	Trim35
P3h4.1	1.94445e-09	0.467604	0.453	0.177	3.12863e-05	7	P3h4
Uap1l1	2.99196e-09	0.466464	0.297	0.09	4.81406e-05	7	Uap1l1
Agpat4.1	3.65141e-24	0.465308	0.297	0.034	5.87511e-20	7	Agpat4
Snrpb.2	9.19951e-08	0.463972	0.922	0.834	0.0014802	7	Snrpb
Scpep1	4.35236e-07	0.463386	0.297	0.113	0.00700295	7	Scpep1
Lgals9.1	9.96562e-07	0.463365	0.344	0.144	0.0160347	7	Lgals9
Zeb1	5.59499e-63	0.463291	0.297	0.007	9.00234e-59	7	Zeb1
Rtl8a	6.65523e-08	0.461563	0.359	0.142	0.00107083	7	Rtl8a
Dbn1	1.50697e-23	0.461422	0.328	0.042	2.42471e-19	7	Dbn1
Wisp1	4.23609e-84	0.460531	0.281	0.001	6.81587e-80	7	Wisp1
Fxyd5	2.2765e-34	0.46033	0.312	0.024	3.66288e-30	7	Fxyd5
Dad1.1	8.87253e-07	0.458909	0.797	0.798	0.0142759	7	Dad1
Armcx2	1.07222e-38	0.45837	0.328	0.023	1.7252e-34	7	Armcx2
Grn	1.52248e-06	0.457478	0.562	0.374	0.0244967	7	Grn
Lgals3bp	8.42357e-19	0.456605	0.266	0.036	1.35535e-14	7	Lgals3bp
Susd2.1	1.19736e-13	0.456449	0.297	0.061	1.92654e-09	7	Susd2
Sspn	4.69766e-26	0.45625	0.281	0.028	7.55853e-22	7	Sspn
Plekhh2	6.04053e-22	0.456239	0.312	0.042	9.71921e-18	7	Plekhh2
Ehbp1l1	1.61325e-22	0.456009	0.297	0.037	2.59572e-18	7	Ehbp1l1
Rab12	2.23741e-07	0.45573	0.344	0.14	0.00359999	7	Rab12
C1qtnf6.1	7.60274e-27	0.453063	0.312	0.033	1.22328e-22	7	C1qtnf6
P3h1	4.00362e-31	0.451458	0.297	0.025	6.44182e-27	7	P3h1
Fam76a	2.4644e-06	0.450311	0.438	0.246	0.0396522	7	Fam76a
H2-M3	9.94469e-31	0.449577	0.266	0.02	1.6001e-26	7	H2-M3
Cmtm3	4.61522e-17	0.449389	0.266	0.04	7.42589e-13	7	Cmtm3
Fam69a	4.85455e-09	0.449121	0.297	0.092	7.81098e-05	7	Fam69a
Tbx3	1.04435e-09	0.447223	0.266	0.07	1.68036e-05	7	Tbx3
Lrrk1	8.03702e-08	0.446731	0.312	0.112	0.00129316	7	Lrrk1
Cfl1.3	1.21675e-08	0.445864	0.906	0.895	0.000195775	7	Cfl1
Ptges	1.73655e-22	0.445018	0.266	0.029	2.79411e-18	7	Ptges
Cnrip1	3.48152e-71	0.443799	0.297	0.005	5.60176e-67	7	Cnrip1
Robo2	2.81685e-19	0.443693	0.281	0.039	4.53231e-15	7	Robo2
Anxa3.2	4.5613e-07	0.442997	0.375	0.151	0.00733913	7	Anxa3
Sept8	3.51066e-08	0.442585	0.281	0.09	0.000564864	7	Sept8
Dennd5a	5.224e-13	0.440647	0.297	0.066	8.40541e-09	7	Dennd5a
Ralb	3.89883e-08	0.440037	0.469	0.231	0.000627321	7	Ralb
Rgs3	3.85786e-13	0.439707	0.312	0.071	6.20729e-09	7	Rgs3
Rerg	6.16223e-11	0.438685	0.297	0.075	9.91503e-07	7	Rerg
Adam9	4.44555e-10	0.438245	0.375	0.127	7.15289e-06	7	Adam9
Gulp1	2.18457e-48	0.436518	0.266	0.009	3.51497e-44	7	Gulp1
Emc7	7.67271e-07	0.426729	0.672	0.511	0.0123454	7	Emc7
Podxl2	2.95082e-15	0.42656	0.344	0.075	4.74788e-11	7	Podxl2
Phactr2	5.26205e-11	0.421936	0.375	0.12	8.46664e-07	7	Phactr2
Gm20467	1.40272e-83	0.421202	0.266	0.001	2.25698e-79	7	Gm20467
Ppt1	1.52321e-06	0.420734	0.516	0.309	0.0245084	7	Ppt1
Akr1b10	6.20945e-13	0.419321	0.312	0.073	9.99101e-09	7	Akr1b10
Mesd	7.70822e-08	0.417211	0.469	0.233	0.00124025	7	Mesd
Pla2r1	1.15693e-11	0.414105	0.297	0.071	1.8615e-07	7	Pla2r1
Pfn1.2	6.59457e-08	0.412063	0.969	0.959	0.00106107	7	Pfn1
Ctso	1.27568e-08	0.412056	0.297	0.095	0.000205257	7	Ctso
Ikbip	9.14714e-11	0.411306	0.328	0.091	1.47177e-06	7	Ikbip
Zcchc24	7.61605e-24	0.411013	0.266	0.027	1.22542e-19	7	Zcchc24
Smarcd3	8.82559e-20	0.410521	0.281	0.038	1.42004e-15	7	Smarcd3
Unc93b1	1.33583e-14	0.41044	0.328	0.072	2.14935e-10	7	Unc93b1
Pkd1	8.42457e-16	0.409967	0.375	0.085	1.35551e-11	7	Pkd1
Bmp1	4.76421e-09	0.408258	0.312	0.097	7.66561e-05	7	Bmp1
Slc12a4	1.36799e-06	0.406866	0.344	0.148	0.0220109	7	Slc12a4
Eng	1.02621e-23	0.405765	0.281	0.03	1.65118e-19	7	Eng
Habp4	5.12076e-15	0.402478	0.266	0.046	8.23931e-11	7	Habp4
Dact3	3.52063e-41	0.40174	0.266	0.012	5.66469e-37	7	Dact3
Gabbr1	1.61774e-18	0.400448	0.297	0.045	2.60295e-14	7	Gabbr1
Tcn2	1.69073e-06	0.400328	0.344	0.152	0.0272039	7	Tcn2
Clta	1.05889e-06	0.399622	0.875	0.744	0.0170376	7	Clta
Hsd17b11.1	7.42809e-28	0.399025	0.344	0.04	1.19518e-23	7	Hsd17b11
Dnajb9	1.48731e-06	0.393459	0.344	0.15	0.0239309	7	Dnajb9
Thbs1.1	3.8744e-07	0.391436	0.297	0.102	0.00623391	7	Thbs1
Rcsd1	1.56189e-31	0.389387	0.266	0.019	2.51308e-27	7	Rcsd1
Hlf	3.97421e-12	0.388574	0.312	0.075	6.39451e-08	7	Hlf
Ndrg4	1.73861e-41	0.384737	0.266	0.012	2.79742e-37	7	Ndrg4
Inpp4a	2.25508e-07	0.38328	0.266	0.087	0.00362843	7	Inpp4a
S100a6.6	7.60587e-09	0.382232	1	0.936	0.000122378	7	S100a6
Chst12	9.45963e-09	0.374803	0.312	0.101	0.000152205	7	Chst12
Acadsb	6.03505e-11	0.37446	0.297	0.077	9.71039e-07	7	Acadsb
Gbp2	6.55448e-29	0.373167	0.266	0.021	1.05462e-24	7	Gbp2
Cd200.5	3.54859e-07	0.371699	0.484	0.232	0.00570968	7	Cd200
Slc24a5.1	5.9492e-07	0.363441	0.281	0.1	0.00957226	7	Slc24a5
Gypc	5.05326e-17	0.362512	0.266	0.04	8.1307e-13	7	Gypc
Spcs1	2.97897e-06	0.361721	0.844	0.803	0.0479316	7	Spcs1
Btbd3	1.98136e-07	0.360168	0.297	0.104	0.00318802	7	Btbd3
Ppp1r18	1.53899e-10	0.358352	0.266	0.063	2.47623e-06	7	Ppp1r18
Rnf216	1.76436e-06	0.358258	0.266	0.097	0.0283885	7	Rnf216
Lats2	1.09171e-09	0.35619	0.266	0.069	1.75656e-05	7	Lats2
Abhd8	1.22835e-14	0.356031	0.266	0.047	1.97641e-10	7	Abhd8
Tmeff1.1	2.69039e-07	0.353165	0.266	0.088	0.00432884	7	Tmeff1
St5	9.27534e-09	0.34988	0.266	0.074	0.00014924	7	St5
Akt2	1.7342e-06	0.347179	0.391	0.187	0.0279032	7	Akt2
Rilpl1	1.35147e-14	0.346774	0.281	0.053	2.17451e-10	7	Rilpl1
Tbx2	1.81156e-67	0.344699	0.266	0.003	2.9148e-63	7	Tbx2
Ddx5.1	5.49161e-09	0.341984	1	0.927	8.836e-05	7	Ddx5
Samhd1	2.47989e-07	0.341659	0.297	0.104	0.00399015	7	Samhd1
Casc4	2.44112e-12	0.339613	0.281	0.061	3.92777e-08	7	Casc4
Sgcb	2.42329e-10	0.338149	0.328	0.096	3.89907e-06	7	Sgcb
Evi5	2.48735e-06	0.337408	0.344	0.154	0.0400215	7	Evi5
Glt8d1	1.76558e-08	0.337397	0.312	0.104	0.000284083	7	Glt8d1
Plscr4	1.55822e-13	0.336414	0.266	0.05	2.50718e-09	7	Plscr4
Rit1	1.745e-06	0.336319	0.406	0.201	0.0280771	7	Rit1
Nupr1.1	6.84207e-13	0.333875	0.516	0.179	1.10089e-08	7	Nupr1
Mageh1	2.39932e-13	0.330165	0.266	0.051	3.8605e-09	7	Mageh1
Nsmf	3.38152e-08	0.329999	0.281	0.086	0.000544087	7	Nsmf
Stxbp6.1	3.35678e-29	0.324531	0.297	0.026	5.40106e-25	7	Stxbp6
Csgalnact2	1.64124e-07	0.324005	0.266	0.086	0.00264076	7	Csgalnact2
Bcl2	2.19401e-08	0.317714	0.328	0.11	0.000353017	7	Bcl2
Il10rb	2.55924e-08	0.316394	0.312	0.104	0.000411782	7	Il10rb
Palm	1.64255e-10	0.310524	0.266	0.063	2.64287e-06	7	Palm
Ift57	4.3547e-08	0.299497	0.266	0.079	0.000700672	7	Ift57
Zfand3	3.00465e-06	0.295145	0.359	0.162	0.0483449	7	Zfand3
Fkrp	7.93581e-09	0.277345	0.266	0.075	0.000127687	7	Fkrp
Tead1	6.17287e-07	0.250953	0.281	0.096	0.00993215	7	Tead1
Cebpzos	2.2833e-06	-0.269567	0.141	0.48	0.0367383	7	Cebpzos
Cox8a.4	1.70099e-07	-0.275102	0.922	0.976	0.00273689	7	Cox8a
2610528J11Rik.1	2.86875e-06	-0.279718	0	0.263	0.0461582	7	2610528J11Rik
Tmem40.1	2.47162e-06	-0.301287	0	0.266	0.0397684	7	Tmem40
Ap1m2.1	7.60459e-07	-0.301977	0	0.287	0.0122358	7	Ap1m2
Stap2.1	1.63479e-06	-0.312872	0	0.273	0.0263038	7	Stap2
Ppp1r13l	2.56559e-06	-0.313361	0	0.265	0.0412804	7	Ppp1r13l
Il17re	2.66302e-06	-0.313721	0	0.265	0.042848	7	Il17re
Limk2	1.06989e-07	-0.316997	0.062	0.43	0.00172145	7	Limk2
Gm10073	2.6201e-06	-0.317259	0.25	0.58	0.0421575	7	Gm10073
Prom2.2	3.08983e-06	-0.317781	0	0.262	0.0497154	7	Prom2
Palmd.2	2.81484e-06	-0.31857	0.031	0.316	0.0452908	7	Palmd
Gpt.1	1.86278e-06	-0.32451	0.016	0.298	0.0299721	7	Gpt
Plbd1.1	1.63479e-06	-0.327605	0	0.273	0.0263038	7	Plbd1
Epha1.1	2.9773e-06	-0.32919	0	0.263	0.0479048	7	Epha1
Adgrg1	1.974e-06	-0.330023	0	0.27	0.0317617	7	Adgrg1
Cdcp1	2.12798e-06	-0.332994	0	0.269	0.0342393	7	Cdcp1
Tmem30b.1	3.08326e-07	-0.337592	0	0.302	0.00496097	7	Tmem30b
Kmt5a.2	7.95806e-07	-0.339135	0.047	0.362	0.0128045	7	Kmt5a
Ank3	2.86875e-06	-0.33935	0	0.263	0.0461582	7	Ank3
Dsg2.1	1.35237e-06	-0.339964	0	0.277	0.0217597	7	Dsg2
Nipal2.1	4.92305e-07	-0.340569	0.016	0.324	0.00792119	7	Nipal2
Atp5j2.1	1.11913e-06	-0.342009	0.844	0.954	0.0180067	7	Atp5j2
Tmem54.1	6.26252e-07	-0.34308	0	0.29	0.0100764	7	Tmem54
Auts2.2	2.84923e-06	-0.343774	0.031	0.315	0.0458442	7	Auts2
Ppia.3	5.11537e-09	-0.349852	0.969	0.993	8.23063e-05	7	Ppia
C1qtnf4	5.56618e-07	-0.350115	0.031	0.347	0.00895598	7	C1qtnf4
Mpzl2	1.75821e-07	-0.352129	0	0.312	0.00282896	7	Mpzl2
Bcl11a	2.99894e-06	-0.354175	0.031	0.309	0.0482529	7	Bcl11a
Cox5b.1	2.21588e-07	-0.35449	0.844	0.948	0.00356535	7	Cox5b
Kcnk7.2	3.61381e-07	-0.356227	0	0.3	0.00581462	7	Kcnk7
Car13.2	6.31094e-08	-0.360372	0.016	0.349	0.00101543	7	Car13
Atp5a1.1	2.73953e-08	-0.362107	0.859	0.921	0.00044079	7	Atp5a1
Rtkn	3.54445e-07	-0.362301	0.047	0.366	0.00570302	7	Rtkn
Ubl5	2.30754e-06	-0.364823	0.656	0.862	0.0371283	7	Ubl5
Slc16a1.1	1.96925e-06	-0.365058	0.047	0.347	0.0316853	7	Slc16a1
Rpl34.1	1.60022e-12	-0.366288	0.969	0.987	2.57475e-08	7	Rpl34
Mreg	4.1407e-08	-0.366438	0	0.335	0.000666239	7	Mreg
Rac3.2	1.02262e-06	-0.367062	0.062	0.384	0.0164539	7	Rac3
Dnase2a.1	8.34216e-07	-0.369859	0.031	0.337	0.0134225	7	Dnase2a
Hr.3	2.29577e-06	-0.370295	0.016	0.292	0.036939	7	Hr
Apex1.2	2.28712e-06	-0.374737	0.172	0.492	0.0367997	7	Apex1
Itpr3.2	2.56559e-06	-0.377971	0	0.265	0.0412804	7	Itpr3
Rpl27	2.48891e-07	-0.378677	0.203	0.581	0.00400466	7	Rpl27
Smco4.2	5.97923e-07	-0.381347	0.125	0.461	0.00962058	7	Smco4
Hspa8.1	3.11457e-07	-0.382641	0.922	0.969	0.00501134	7	Hspa8
Tomm20.2	9.09321e-07	-0.385504	0.688	0.859	0.014631	7	Tomm20
Ddr1.2	2.47139e-07	-0.386001	0.141	0.514	0.00397646	7	Ddr1
Plpp2.1	5.98897e-07	-0.38738	0.109	0.456	0.00963625	7	Plpp2
Cyb561.2	3.96955e-08	-0.387699	0	0.336	0.000638701	7	Cyb561
Efna5.3	1.57408e-06	-0.387761	0	0.274	0.025327	7	Efna5
Uqcrh.1	2.26275e-09	-0.388448	0.859	0.949	3.64076e-05	7	Uqcrh
Efna1.2	2.56559e-06	-0.390379	0	0.265	0.0412804	7	Efna1
Uqcr10.2	2.21039e-07	-0.390899	0.828	0.942	0.00355652	7	Uqcr10
Duoxa1.2	2.52555e-07	-0.392354	0	0.306	0.0040636	7	Duoxa1
Atp5l	6.41301e-11	-0.403193	0.938	0.966	1.03185e-06	7	Atp5l
Nudt14	5.81291e-07	-0.406072	0.156	0.485	0.00935297	7	Nudt14
Rpl7a.1	1.70117e-09	-0.40665	0.938	0.943	2.73718e-05	7	Rpl7a
Lgr4.1	1.06916e-07	-0.410888	0.078	0.432	0.00172027	7	Lgr4
Tfap2a.2	4.67408e-07	-0.412381	0.109	0.466	0.00752059	7	Tfap2a
Eppk1.3	1.53894e-06	-0.412657	0.031	0.323	0.0247616	7	Eppk1
mt-Co2.2	2.58483e-06	-0.412894	1	0.978	0.0415898	7	mt-Co2
St14.1	4.89988e-08	-0.413443	0	0.333	0.00078839	7	St14
Tnfrsf18.2	2.69786e-07	-0.413857	0.016	0.329	0.00434086	7	Tnfrsf18
Erp29	4.34751e-07	-0.4156	0.266	0.631	0.00699514	7	Erp29
Rbm47.2	1.83075e-07	-0.421121	0	0.311	0.00294568	7	Rbm47
Cpne8.3	5.88222e-07	-0.423798	0.062	0.385	0.00946449	7	Cpne8
Jag2.2	2.75966e-06	-0.424828	0.031	0.317	0.0444029	7	Jag2
Kctd1.2	1.09238e-08	-0.425197	0	0.356	0.000175764	7	Kctd1
Gm10269	5.06665e-07	-0.425199	0.125	0.457	0.00815225	7	Gm10269
Rpl13a-ps1.1	1.425e-07	-0.425432	0.312	0.681	0.00229283	7	Rpl13a-ps1
Wnt10a.5	1.03507e-06	-0.427533	0	0.281	0.0166542	7	Wnt10a
Cxadr.1	6.2979e-08	-0.427967	0	0.329	0.00101333	7	Cxadr
Snrpg.3	1.45797e-06	-0.42958	0.688	0.875	0.0234588	7	Snrpg
Uchl3.1	1.88665e-07	-0.430321	0.125	0.49	0.00303562	7	Uchl3
Btf3.1	4.96217e-12	-0.430693	0.922	0.952	7.98414e-08	7	Btf3
Snrpf.3	1.21324e-07	-0.431433	0.625	0.869	0.0019521	7	Snrpf
Pa2g4.4	1.45501e-06	-0.433715	0.375	0.69	0.0234112	7	Pa2g4
Vav3.2	2.19474e-08	-0.434147	0.016	0.368	0.000353134	7	Vav3
mt-Atp6.1	2.45693e-07	-0.435478	1	0.993	0.0039532	7	mt-Atp6
Snrpe.2	7.77038e-07	-0.437944	0.594	0.843	0.0125025	7	Snrpe
Rbm3.3	1.71477e-08	-0.439848	0.953	0.966	0.000275907	7	Rbm3
Hspe1.3	2.07881e-07	-0.440139	0.781	0.881	0.00334481	7	Hspe1
Impdh2.2	4.24987e-07	-0.440219	0.406	0.706	0.00683805	7	Impdh2
[truncated: 301 more rows]

[truncated: 1 more sheets: SD10_Gene list Fig.S8]
